# Supplementary material for: Zero-shot segmentation using embeddings from a protein language model identifies functional regions in the human proteome
Source: PLoS Comput Biol. 2025 Nov 11;21(11):e1012929. doi: 10.1371/journal.pcbi.1012929 (PMC12617893; doi:10.1371/journal.pcbi.1012929)
Supplement: S1 Table — This contains separate tables within excel for ZPS and 3-mer embedding evaluations of UniProt (n>=25), Disprot IDR functional annotations, and ProtGPS data (CD-CODE and curated annotations from UniProt). The results include the true positive, true negative, false positive, and false negative counts as well as the average precision, recall, and accuracy with corresponding binomial proportion confidence intervals. (XLS) [file pcbi.1012929.s001.xls]

## Sheet: ZPS Disprot
	protein binding	flexible linker/spacer	phosphorylation display site	molecular adaptor activity	molecular function regulator	molecular condensate scaffold activity	flexible N-terminal tail
TP	505	106	21	82	13	68	12
FP	147	66	47	93	70	84	22
FN	138	69	54	108	58	75	29
TN	266	815	934	773	915	829	993
PRECISION	0.77454	0.616279	0.308824	0.468571	0.156627	0.447368	0.352941
RECALL	0.785381	0.605714	0.28	0.431579	0.183099	0.475524	0.292683
ACC	0.730114	0.872159	0.904356	0.809659	0.878788	0.849432	0.951705
PRECISION_CONF	0.0385786	0.0448937	0.042652	0.046068	0.033553	0.0459029	0.0441176
RECALL_CONF	0.0379021	0.0451158	0.041451	0.0457251	0.035704	0.046104	0.0420044
ACC_CONF	0.0409803	0.0308263	0.0271511	0.0362415	0.0301304	0.0330157	0.0197922
Average Precision		0.44645
Average Recall		0.436283
Average Accuracy		0.856602
Average Precision Confidence		0.0422523
Average Recall Confidence		0.0420009
Average Accuracy Confidence		0.0311625

## Sheet: 3-mer Disprot
	protein binding	flexible linker/spacer	phosphorylation display site	molecular adaptor activity	molecular function regulator	molecular condensate scaffold activity	flexible N-terminal tail
TP	398	43	15	38	9	47	0
FP	219	110	81	103	41	133	33
FN	245	132	60	152	62	96	41
TN	194	771	900	763	944	780	982
PRECISION	0.645057	0.281046	0.15625	0.269504	0.18	0.261111	0
RECALL	0.618974	0.245714	0.2	0.2	0.126761	0.328671	0
ACC	0.560606	0.770833	0.866477	0.758523	0.902462	0.783144	0.929924
PRECISION_CONF	0.0441741	0.0414981	0.0335202	0.0409619	0.0354677	0.0405501	0
RECALL_CONF	0.0448335	0.0397441	0.0369275	0.0369275	0.0307148	0.0433649	0
ACC_CONF	0.045819	0.0388012	0.0314011	0.0395104	0.0273899	0.0380448	0.0235666
Average Precision		0.256138
Average Recall		0.245731
Average Accuracy		0.795996
Average Precision Confidence		0.0337389
Average Recall Confidence		0.033216
Average Accuracy Confidence		0.0349333

## Sheet: ZPS ProtGPS
	CHROMOSOME	CELL_JUNCTION	NUCLEOLUS	STRESS_GRANULE	POST_SYNAPTIC_DENSITY
TP	31	13	21	23	49
FP	21	11	14	21	42
FN	18	17	21	20	23
TN	178	207	192	184	134
PRECISION	0.596154	0.541667	0.6	0.522727	0.538462
RECALL	0.632653	0.433333	0.5	0.534884	0.680556
ACC	0.842742	0.887097	0.858871	0.834677	0.737903
PRECISION_CONF	0.0934722	0.0949188	0.0933257	0.0951516	0.0949679
RECALL_CONF	0.0918367	0.0943996	0.0952501	0.095018	0.0888229
ACC_CONF	0.0693504	0.0602884	0.0663235	0.0707654	0.0837772
Average Precision		0.559802
Average Recall		0.556285
Average Accuracy		0.832258
Average Precision Confidence		0.0943672
Average Recall Confidence		0.0930655
Average Accuracy Confidence		0.070101

## Sheet: 3-mer ProtGPS
	CHROMOSOME	CELL_JUNCTION	NUCLEOLUS	STRESS_GRANULE	POST_SYNAPTIC_DENSITY
TP	21	4	11	17	26
FP	28	14	24	41	34
FN	28	26	31	26	46
TN	171	204	182	164	142
PRECISION	0.428571	0.222222	0.314286	0.293103	0.433333
RECALL	0.428571	0.133333	0.261905	0.395349	0.361111
ACC	0.774194	0.83871	0.778226	0.729839	0.677419
PRECISION_CONF	0.0942731	0.0791985	0.088436	0.0867129	0.0943996
RECALL_CONF	0.0942731	0.0647576	0.0837574	0.0931404	0.0915016
ACC_CONF	0.0796505	0.0700657	0.0791414	0.0845903	0.0890519
Average Precision		0.338303
Average Recall		0.316054
Average Accuracy		0.759677
Average Precision Confidence		0.088604
Average Recall Confidence		0.085486
Average Accuracy Confidence		0.0805

## Sheet: ZPS All UniProt
	Disordered	Helical	HELIX	DISULFID	Polar residues	Cytoplasmic	Basic and acidic residues	C2H2	Extracellular	SIGNAL	COILED	LRR	WD	Pro residues	ANK	EGF-like	Ig-like	TPR	Acidic residues	Cadherin	Lumenal	Fibronectin type-III	EF-hand	STRAND	Basic residues	Protein kinase	Mitochondrion	RRM	KRAB	Collagen Related	PROPEP	PH	RING-type	Homeobox	SH3	Removed in mature form	BTB	Mitochondrial intermembrane	Mitochondrial matrix	bHLH	Peptidase S1	Helicase ATP-binding	Nuclear localization signal	PDZ	Helicase C-terminal	B30.2	BINDING	Putative or Uncharacterized	SH2
TP	41574	14344	6072	11624	5227	14105	3212	4333	19332	3352	6429	1607	2663	1219	1286	1551	3368	865	653	2137	2768	1583	573	171	360	3064	509	818	673	1340	574	566	274	211	200	135	318	105	74	133	638	491	8	213	462	467	155	69	204
FP	4070	1130	4254	2227	5805	3339	3945	55	3049	250	1378	388	558	1254	240	162	243	381	427	108	1202	159	86	319	309	116	90	40	20	216	177	95	49	4	27	81	50	164	110	1	38	42	93	35	39	21	28	357	27
FN	3587	1201	4758	1938	5414	3036	4198	44	2691	230	1393	428	504	1053	180	86	171	381	254	94	1295	105	67	407	240	80	106	52	17	153	175	77	46	3	16	69	54	223	164	0	14	20	106	31	11	18	36	493	16
TN	105700	138256	139847	139142	138485	134451	143576	150499	129859	151099	145731	152508	151206	151405	153225	153132	151149	153304	153597	152592	149666	153084	154205	154034	154022	151671	154226	154021	154221	153222	154005	154193	154562	154713	154688	154646	154509	154439	154583	154797	154241	154378	154724	154652	154419	154425	154712	154012	154684
PRECISION	0.910832	0.926974	0.58803	0.839217	0.473803	0.808587	0.448791	0.987466	0.863768	0.930594	0.823492	0.805514	0.826762	0.492924	0.842726	0.905429	0.932706	0.694222	0.60463	0.951893	0.697229	0.908726	0.869499	0.34898	0.538117	0.963522	0.84975	0.95338	0.97114	0.861183	0.764314	0.856278	0.848297	0.981395	0.881057	0.625	0.86413	0.390335	0.402174	0.992537	0.943787	0.921201	0.0792079	0.858871	0.922156	0.956967	0.846995	0.161972	0.883117
RECALL	0.920573	0.92274	0.560665	0.857101	0.491213	0.822881	0.433468	0.989947	0.87781	0.93579	0.821913	0.789681	0.840859	0.536532	0.877217	0.947465	0.951681	0.694222	0.719956	0.957866	0.68127	0.937796	0.895312	0.295848	0.6	0.974555	0.827642	0.94023	0.975362	0.897522	0.766355	0.880249	0.85625	0.985981	0.925926	0.661765	0.854839	0.320122	0.310924	1	0.978528	0.960861	0.0701754	0.872951	0.976744	0.962887	0.811518	0.122776	0.927273
ACC	0.950578	0.984955	0.941832	0.973117	0.927587	0.958853	0.947441	0.999361	0.962951	0.996902	0.982115	0.994733	0.993145	0.98511	0.997289	0.998399	0.997328	0.995082	0.995604	0.998696	0.983883	0.998296	0.999012	0.995314	0.996456	0.998735	0.998735	0.999406	0.999761	0.997618	0.997728	0.99889	0.999387	0.999955	0.999722	0.999032	0.999329	0.997502	0.998231	0.999994	0.999664	0.9996	0.998716	0.999574	0.999677	0.999748	0.999587	0.994514	0.999722
PRECISION_CONF	0.00217208	0.00198301	0.00375132	0.00279968	0.00380562	0.00299848	0.00379081	0.000847932	0.00261451	0.001937	0.00290579	0.00301671	0.00288446	0.00381047	0.00277475	0.00223027	0.00190947	0.0035116	0.00372648	0.00163098	0.00350184	0.00219504	0.0025674	0.00363287	0.00379976	0.00142889	0.00272336	0.00160684	0.00127597	0.00263525	0.00323485	0.00267375	0.00273415	0.00102988	0.00246731	0.00368984	0.00261158	0.00371806	0.0037372	0.000655954	0.00175553	0.00205348	0.00205834	0.00265353	0.00204206	0.00154668	0.00274376	0.00280803	0.00244871
RECALL_CONF	0.00206094	0.00203502	0.0037827	0.00266737	0.00381026	0.00290973	0.00377696	0.00076032	0.00249615	0.00186828	0.00291596	0.00310611	0.00278808	0.00380067	0.00250135	0.00170043	0.00163439	0.0035116	0.0034223	0.00153115	0.00355159	0.00184083	0.00233339	0.00347872	0.00373386	0.00120021	0.00287865	0.0018068	0.0011815	0.00231148	0.00322512	0.00247454	0.00267397	0.000896066	0.00199606	0.0036059	0.00268485	0.0035557	0.00352787	0	0.00110479	0.00147804	0.00194691	0.00253824	0.0011487	0.0014408	0.00298082	0.00250129	0.00197927
ACC_CONF	0.00165199	0.000927817	0.00178394	0.00123274	0.00197532	0.00151391	0.00170079	0.000192602	0.0014396	0.000423574	0.00101014	0.000551672	0.000628857	0.0009231	0.000396295	0.000304692	0.000393461	0.0005332	0.000504197	0.000275027	0.000959763	0.000314351	0.000239394	0.000520513	0.000452896	0.000270917	0.000270917	0.000185673	0.000117769	0.000371517	0.000362878	0.000253808	0.000188674	5.12297e-05	0.000126957	0.000237038	0.000197403	0.000380448	0.000320239	1.93634e-05	0.000139608	0.000152438	0.00027298	0.000157276	0.000136898	0.00012091	0.000154876	0.000562986	0.000126957
Average Precision		0.77197
Average Recall		0.793083
Average Accuracy		0.997707
Average Precision Confidence		0.00262658
Average Recall Confidence		0.00235081
Average Accuracy Confidence		0.000197984
[truncated: 175 more columns]

## Sheet: 3-mer All UniProt
	Disordered	Helical	HELIX	DISULFID	Polar residues	Cytoplasmic	Basic and acidic residues	C2H2	Extracellular	SIGNAL	COILED	LRR	WD	Pro residues	ANK	EGF-like	Ig-like	TPR	Acidic residues	Cadherin	Lumenal	Fibronectin type-III	EF-hand	STRAND	Basic residues	Protein kinase	Mitochondrion	RRM	KRAB	Collagen Related	PROPEP	PH	RING-type	Homeobox	SH3	Removed in mature form	BTB	Mitochondrial intermembrane	Mitochondrial matrix	bHLH	Peptidase S1	Helicase ATP-binding	Nuclear localization signal	PDZ	Helicase C-terminal	B30.2	BINDING	Putative or Uncharacterized	SH2
TP	39127	10973	2615	6363	4906	6518	2316	3827	9454	1969	4363	797	924	1807	779	1202	1501	234	785	1397	1045	389	282	91	406	2181	70	525	548	872	101	292	156	196	122	18	174	47	38	106	360	289	4	125	237	282	105	30	107
FP	23203	7514	4565	2828	8889	6397	6061	333	6014	6668	5184	963	873	7155	369	269	817	437	3946	603	1128	401	151	274	2327	541	661	134	150	1304	365	210	66	23	43	486	100	166	86	22	114	78	144	58	98	102	53	434	39
FN	6034	4572	8215	7199	5735	10623	5094	550	12569	1613	3459	1238	2243	465	687	435	2038	1012	122	834	3018	1299	358	487	194	963	545	345	142	621	648	351	164	18	94	186	198	281	200	27	292	222	110	119	236	203	86	532	113
TN	86567	131872	139536	138541	135401	131393	141460	150221	126894	144681	141925	151933	150891	145504	153096	153025	150575	153248	150078	152097	149740	152842	154140	154079	152004	151246	153655	153927	154091	152134	153817	154078	154545	154694	154672	154241	154459	154437	154607	154776	154165	154342	154673	154629	154360	154344	154687	153935	154672
PRECISION	0.627739	0.593552	0.364206	0.692308	0.355636	0.504684	0.276471	0.919952	0.611197	0.227973	0.457002	0.452841	0.51419	0.201629	0.678571	0.817131	0.647541	0.348733	0.165927	0.6985	0.480902	0.492405	0.65127	0.249315	0.148555	0.801249	0.0957592	0.796662	0.7851	0.400735	0.216738	0.581673	0.702703	0.894977	0.739394	0.0357143	0.635036	0.220657	0.306452	0.828125	0.759494	0.787466	0.027027	0.68306	0.707463	0.734375	0.664557	0.0646552	0.732877
RECALL	0.866389	0.705886	0.241459	0.469179	0.461047	0.380258	0.312551	0.874343	0.429278	0.549693	0.557786	0.391646	0.291759	0.795335	0.531378	0.73427	0.424131	0.187801	0.865491	0.626177	0.257199	0.23045	0.440625	0.157439	0.676667	0.693702	0.113821	0.603448	0.794203	0.584059	0.134846	0.454121	0.4875	0.915888	0.564815	0.0882353	0.467742	0.143293	0.159664	0.796992	0.552147	0.565558	0.0350877	0.512295	0.501057	0.581443	0.549738	0.0533808	0.486364
ACC	0.81129	0.921991	0.917512	0.935281	0.90561	0.890145	0.928	0.994301	0.880056	0.94655	0.944214	0.985794	0.979888	0.950817	0.993184	0.995456	0.981572	0.990647	0.973743	0.990725	0.97324	0.989027	0.996715	0.995088	0.983728	0.990292	0.992216	0.996908	0.998115	0.987575	0.993462	0.996379	0.998515	0.999735	0.999116	0.995663	0.998077	0.997115	0.998154	0.999684	0.997379	0.998064	0.998361	0.998858	0.997844	0.998031	0.999103	0.993765	0.999019
PRECISION_CONF	0.00368439	0.00374355	0.00366762	0.00351771	0.00364855	0.00381068	0.00340883	0.00206828	0.00371542	0.00319749	0.00379673	0.00379386	0.00380932	0.00305795	0.00355953	0.00294624	0.00364116	0.00363227	0.00283539	0.00349767	0.00380807	0.00381041	0.00363226	0.00329728	0.00271065	0.00304152	0.00224277	0.0030676	0.00313064	0.003735	0.00314032	0.00375967	0.00348364	0.00233668	0.00334566	0.00141441	0.00366924	0.00316064	0.00351375	0.00287545	0.00325745	0.00311804	0.00123595	0.00354626	0.00346732	0.00336624	0.00359855	0.0018743	0.00337228
RECALL_CONF	0.00259316	0.00347278	0.00326184	0.0038036	0.00379927	0.00369996	0.00353291	0.00252631	0.00377254	0.00379198	0.00378532	0.00372029	0.00346461	0.00307503	0.00380334	0.00336667	0.00376673	0.00297668	0.00260052	0.00368751	0.00333137	0.00320966	0.00378389	0.00277594	0.00356504	0.00351326	0.00242061	0.0037284	0.00308132	0.00375661	0.00260327	0.00379478	0.00380966	0.00211545	0.0037787	0.0021618	0.00380291	0.00267042	0.00279178	0.00306574	0.00379007	0.00377795	0.00140241	0.0038097	0.00381084	0.00375996	0.00379195	0.0017133	0.00380943
ACC_CONF	0.0029822	0.00204403	0.00209679	0.00187516	0.00222837	0.00238338	0.00197012	0.000573749	0.00247626	0.00171434	0.00174924	0.000901957	0.00106997	0.0016482	0.00062709	0.000512602	0.00102505	0.000733629	0.0012187	0.000730614	0.00123001	0.000793984	0.000436141	0.000532851	0.000964288	0.000747289	0.000669822	0.000423134	0.000330571	0.000844274	0.000614276	0.000457801	0.000293443	0.00012397	0.000226543	0.000500868	0.000333943	0.000408798	0.000327163	0.000135523	0.000389651	0.00033506	0.00030835	0.000257467	0.000353498	0.000337835	0.000228189	0.000599948	0.000238612
Average Precision		0.572545
Average Recall		0.424018
Average Accuracy		0.994055
Average Precision Confidence		0.00325059
Average Recall Confidence		0.0032879
Average Accuracy Confidence		0.000332366
[truncated: 175 more columns]
