# Supplementary material for: Zero-shot segmentation using embeddings from a protein language model identifies functional regions in the human proteome
Source: PLoS Comput Biol. 2025 Nov 11;21(11):e1012929. doi: 10.1371/journal.pcbi.1012929 (PMC12617893; doi:10.1371/journal.pcbi.1012929)
Supplement: S2 Table — See separate tables within the excel file. This includes confusion matrices, precision calculations, and binomial proportion confidence intervals for IDR vs domain, 5 compositional biases, protein domains, protein sub-domains, and IDRs as well as the corresponding 1-mer (one hot encoding) or 3-mer tables, for instances when they are compared to these in the main text. (XLS) [file pcbi.1012929.s002.xls]

## Sheet: ZPS - IDR vs Domain
	ProRule	Disordered		total labeled					Precision	binomial proportion confidence interval
ProRule	55586	874		56460					0.983284	0.00120714
Disordered	945	44115		45060					0.980573	0.00129953
total pred	56531	44989						Average	0.981928	0.00125334
			sum:	101520

## Sheet: 1-mer - IDR vs Domain
	ProRule	Disordered		total labeled					Precision	binomial proportion confidence interval
ProRule	40722	4338		45060					0.873357	0.00313136
Disordered	5905	50555		56460					0.920974	0.00254013
total pred	46627	54893						Average:	0.897165	0.00283574
			sum:	101520

## Sheet: ZPS - Comp. Bias
	Pro residues	Acidic residues	Basic residues	Polar residues	Basic and acidic residues		total labeled					Precision	binomial proportion confidence interval
Pro residues	1737	2	7	372	91		2209					0.736329	0.00912633
Acidic residues	3	700	0	41	110		854					0.745474	0.00902217
Basic residues	9	0	381	35	112		537					0.654639	0.00984842
Polar residues	455	50	42	8222	1532		10301					0.791338	0.0084165
Basic and acidic residues	155	187	152	1720	4864		7078					0.724996	0.00924839
total pred	2359	939	582	10390	6709						Average	0.730555	0.00913236
						sum:	20979

## Sheet: ZPS - Domains
	Ig-like domain	C2 domain	Insulinase family, zinc-binding region	EGF-like domain	Src homology 3 (SH3) domain	Serine proteases, trypsin domain	Zinc finger RING-type	Sushi domain	G-protein coupled receptors family 1	ABC transporter integral membrane type-1 domain	Cadherin	Olduvai (ODV) domain	TSP type-1	FN3 domain	EF-hand	Protein Kinase Domain	RRM domain	KRAB	PH	Zinc finger C2H2-type			total labeled				Precision	binomial proportion confidence interval				n=	24131
Ig-like domain	2590	3	0	2	1	0	3	9	1	0	8	0	2	21	0	2	0	0	1	0			2643				0.979576	0.00273161
C2 domain	0	859	0	1	0	0	0	0	0	0	0	0	0	0	1	0	0	0	3	0			864				0.985092	0.00234037
Insulinase family, zinc-binding region	1	0	526	0	0	1	0	0	0	0	0	0	0	0	0	4	0	0	5	0			537				0.988722	0.00203934
EGF-like domain	5	0	1	1247	0	4	0	6	0	0	2	0	4	4	1	0	0	1	0	0			1275				0.979576	0.00273165
Src homology 3 (SH3) domain	0	1	0	1	359	1	0	0	0	0	0	0	0	0	2	0	1	0	2	0			367				0.99446	0.00143347
Serine proteases, trypsin domain	1	0	0	5	0	682	0	0	0	0	0	0	0	0	0	1	0	0	0	0			689				0.98984	0.00193667
Zinc finger RING-type	0	1	0	0	0	0	400	1	0	0	0	0	0	0	0	2	0	0	1	1			406				0.985222	0.00233031
Sushi domain	9	0	1	7	0	0	0	392	0	0	0	0	1	6	0	0	0	0	0	3			419				0.951456	0.00415044
G-protein coupled receptors family 1	2	0	0	0	0	0	0	0	1801	0	0	0	0	0	0	1	0	0	0	0			1804				0.998891	0.00064285
ABC transporter integral membrane type-1 domain	0	0	0	0	0	0	0	0	0	359	0	0	0	0	0	0	0	0	0	0			359				1	0
Cadherin	5	0	0	1	0	0	0	0	0	0	1931	0	1	5	0	0	0	0	1	0			1944				0.990764	0.00184735
Olduvai (ODV) domain	0	0	1	1	0	0	0	0	0	0	0	476	0	0	0	1	0	0	0	2			481				0.995816	0.00124659
TSP type-1	3	1	0	2	0	0	0	0	0	0	0	0	383	3	0	0	0	0	1	0			393				0.972081	0.00318151
FN3 domain	25	0	0	0	1	0	0	0	0	0	5	0	2	1618	0	2	0	0	1	0			1654				0.974112	0.00306681
EF-hand	1	1	2	1	0	1	0	1	0	0	0	0	1	0	494	3	1	0	3	1			510				0.98998	0.00192345
Protein Kinase Domain	0	3	0	0	0	0	0	2	1	0	3	1	0	2	1	3210	0	2	4	1			3230				0.994116	0.00147705
RRM domain	1	1	1	1	0	0	0	0	0	0	0	0	0	2	0	2	771	0	3	0			782				0.997413	0.000981062
KRAB	1	0	0	0	0	0	0	0	0	0	0	0	0	0	0	1	0	688	0	4			694				0.987088	0.0021803
PH	0	2	0	0	0	0	2	0	0	0	0	0	0	0	0	0	0	0	741	0			745				0.966102	0.00349489
Zinc finger C2H2-type	0	0	0	4	0	0	1	1	0	0	0	1	0	0	0	0	0	6	1	4321			4335				0.997231	0.00101491
total pred	2644	872	532	1273	361	689	406	412	1803	359	1949	478	394	1661	499	3229	773	697	767	4333						average:	0.985877	0.00203753
																										min:	0.951456
																										max:	1

## Sheet: 3-mer - Domains
	FN3 domain	RRM domain	Serine proteases, trypsin domain	Insulinase family, zinc-binding region	Ig-like domain	TSP type-1	Cadherin	C2 domain	Protein Kinase Domain	KRAB	Zinc finger C2H2-type	Olduvai (ODV) domain	Src homology 3 (SH3) domain	Sushi domain	PH	EGF-like domain	ABC transporter integral membrane type-1 domain	G-protein coupled receptors family 1	Zinc finger RING-type	EF-hand			total labeled				Precision	binomial proportion confidence interval				n=	24131
FN3 domain	831	24	21	29	164	11	130	50	127	22	47	5	11	3	34	17	16	73	26	13			1654				0.657957	0.00916163
RRM domain	15	605	3	8	16	1	12	10	31	8	14	4	3	0	9	7	8	17	3	8			782				0.773657	0.00808148
Serine proteases, trypsin domain	22	3	488	2	25	1	29	10	31	6	14	0	3	1	11	10	7	20	4	2			689				0.792208	0.00783552
Insulinase family, zinc-binding region	15	5	1	397	14	3	17	4	18	5	16	2	6	1	9	1	2	13	4	4			537				0.700176	0.00884851
Ig-like domain	106	24	32	31	1845	12	126	65	96	34	46	2	9	3	39	21	26	90	26	10			2643				0.778153	0.00802404
TSP type-1	15	2	1	4	12	270	10	9	13	0	12	2	0	2	7	20	3	5	4	2			393				0.818182	0.00744864
Cadherin	40	9	9	13	49	4	1636	21	55	3	19	4	8	0	9	9	9	30	6	11			1944				0.726465	0.00860889
C2 domain	31	20	8	10	45	1	44	527	54	11	23	4	2	1	15	9	7	35	10	7			864				0.644254	0.00924554
Protein Kinase Domain	63	33	10	18	55	10	80	40	2678	18	45	8	13	3	31	13	26	49	21	16			3230				0.802758	0.00768468
KRAB	14	5	3	3	8	0	8	2	16	601	12	2	1	0	1	4	1	7	4	2			694				0.803476	0.00767411
Zinc finger C2H2-type	7	8	3	5	22	1	20	6	22	7	4154	0	5	0	14	8	6	19	23	5			4335				0.918417	0.00528632
Olduvai (ODV) domain	1	0	0	0	0	0	0	0	1	0	0	477	0	0	1	0	0	0	1	0			481				0.908571	0.00556614
Src homology 3 (SH3) domain	11	0	2	4	7	1	9	5	16	1	5	1	277	0	7	5	2	8	3	3			367				0.77591	0.00805286
Sushi domain	12	2	4	4	16	3	12	6	22	3	13	3	2	261	7	22	3	19	3	2			419				0.932143	0.00485705
PH	19	13	10	7	25	3	21	17	49	10	20	6	2	0	494	3	13	22	7	4			745				0.68516	0.00896963
EGF-like domain	11	3	7	4	15	5	11	3	15	3	12	1	2	3	4	1153	1	10	7	5			1275				0.86757	0.00654605
ABC transporter integral membrane type-1 domain	15	8	3	5	17	0	24	11	20	5	12	0	5	0	5	3	156	62	5	3			359				0.482972	0.00965054
G-protein coupled receptors family 1	20	9	10	9	19	2	38	17	22	7	19	1	5	1	8	10	27	1574	3	3			1804				0.757095	0.00828185
Zinc finger RING-type	7	4	1	2	7	2	8	5	12	1	24	0	2	1	6	7	3	12	298	4			406				0.645022	0.00924106
EF-hand	8	5	0	12	10	0	17	10	38	3	16	3	1	0	10	7	7	14	4	345			510				0.768374	0.0081473
total pred	1263	782	616	567	2371	330	2252	818	3336	748	4523	525	357	280	721	1329	323	2079	462	449						average:	0.761926	0.00786059
																										min:	0.482972
																										max:	0.932143

## Sheet: ZPS - Sub-Domains
	d	a	c	b			total labeled					Precision	binomial proportion confidence interval
d	739	0	4	4			747					0.98929	0.00553984
a	0	835	0	0			835					0.998804	0.00186032
c	4	0	1044	0			1048					0.996183	0.00331871
b	4	1	0	472			477					0.991597	0.00491298
total pred	747	836	1048	476							Average	0.993969	0.00390796
						sum:	3107

## Sheet: 3-mer - Sub-Domains
	c	a	b	d			total labeled					Precision	binomial proportion confidence interval
c	949	41	14	44			1048					0.907266	0.0156113
a	48	709	35	43			835					0.903185	0.0159152
b	4	8	452	13			477					0.872587	0.0179458
d	45	27	17	658			747					0.868074	0.0182135
total pred	1046	785	518	758							Average	0.887778	0.0169214
						sum:	3107

## Sheet: ZPS - UniProt IDRs
	Mediator of RNA polymerase II transcription subunit	PROPEP	Triple-helical region	Nuclear pore complex-interacting protein family	Lumenal	28 X 19 AA approximate tandem repeats of E-E-S-X-X-	Cytoplasmic	Putative or Uncharacterized	HELIX	ANK	Serine	COILED	LRR	Collagen Related	Microtubule-associated serine	Extracellular	Nuclear localization signal	Tail	Transport Related	WD			total labeled				Precision	binomial proportion confidence interval				n=	8518
Mediator of RNA polymerase II transcription subunit	57	0	0	0	0	0	7	6	0	1	9	4	0	0	0	1	1	0	0	0			86				0.730769	0.014418
PROPEP	0	51	0	0	6	0	9	4	0	0	2	0	1	0	0	25	0	0	1	0			99				0.662338	0.0153721
Triple-helical region	0	0	328	0	0	0	0	0	0	0	0	1	0	45	0	0	0	0	0	0			374				0.809877	0.012755
Nuclear pore complex-interacting protein family	0	0	0	90	0	0	0	1	0	0	0	0	0	0	0	0	0	0	0	1			92				0.918367	0.00890005
Lumenal	0	3	0	0	108	0	24	2	2	2	4	5	2	1	0	33	1	2	1	0			190				0.571429	0.0160859
28 X 19 AA approximate tandem repeats of E-E-S-X-X-	0	0	0	0	0	89	0	0	0	0	0	0	0	0	0	2	0	0	0	0			91				0.956989	0.00659469
Cytoplasmic	3	1	0	0	24	0	2334	52	9	13	62	27	15	0	2	53	5	2	40	22			2664				0.818947	0.0125165
Putative or Uncharacterized	8	4	0	6	6	1	147	1154	13	9	53	41	6	1	4	22	16	4	9	20			1524				0.832012	0.0121523
HELIX	3	0	0	0	1	0	23	17	38	3	9	60	1	1	0	1	4	0	3	3			167				0.351852	0.0155228
ANK	0	0	0	0	1	0	18	11	1	34	11	5	1	3	0	4	0	1	2	2			94				0.357895	0.0155824
Serine	1	0	0	0	4	0	73	37	3	10	410	26	1	2	8	10	0	3	2	17			607				0.636646	0.0156339
COILED	5	2	1	0	9	0	47	49	31	9	35	590	8	2	4	9	11	3	5	9			829				0.727497	0.0144728
LRR	0	1	0	0	1	0	22	12	3	5	5	8	9	1	0	6	2	0	2	5			82				0.163636	0.0120251
Collagen Related	0	0	76	0	0	0	0	2	0	0	0	0	0	244	0	11	0	0	0	2			335				0.789644	0.0132479
Microtubule-associated serine	0	0	0	0	0	0	0	0	0	0	4	0	0	0	94	0	0	0	0	0			98				0.839286	0.0119381
Extracellular	0	13	0	1	27	3	55	13	1	1	6	5	6	6	0	497	0	1	7	5			647				0.723435	0.0145395
Nuclear localization signal	0	1	0	0	1	0	7	10	3	1	8	16	0	0	0	0	40	0	1	4			92				0.470588	0.0162244
Tail	0	0	0	0	0	0	8	2	0	1	2	3	1	0	0	0	0	90	0	1			108				0.849057	0.0116366
Transport Related	0	0	0	0	0	0	37	3	1	1	5	5	0	0	0	6	2	0	61	1			122				0.455224	0.0161873
WD	1	1	0	1	1	0	39	12	3	5	19	15	4	3	0	7	3	0	0	103			217				0.528205	0.0162267
total pred	78	77	405	98	189	93	2850	1387	108	95	644	811	55	309	112	687	85	106	134	195						average:	0.659685	0.0136016

## Sheet: 3-mer - UniProt IDRs
	Transport Related	Extracellular	Tail	Microtubule-associated serine	Collagen Related	PROPEP	LRR	Putative or Uncharacterized	COILED	28 X 19 AA approximate tandem repeats of E-E-S-X-X-	Nuclear pore complex-interacting protein family	WD	HELIX	ANK	Triple-helical region	Cytoplasmic	Nuclear localization signal	Lumenal	Serine	Mediator of RNA polymerase II transcription subunit			total labeled				Precision	binomial proportion confidence interval				n=	8518
Transport Related	6	5	1	1	5	0	1	24	12	0	0	3	2	1	7	39	1	0	10	4			122				0.0612245	0.00779284
Extracellular	8	175	22	5	19	11	4	79	31	28	0	9	3	9	20	151	4	9	49	11			647				0.292642	0.0147891
Tail	1	7	24	0	2	1	0	15	14	0	0	1	3	1	2	22	0	1	14	0			108				0.137143	0.0111817
Microtubule-associated serine	0	2	4	33	3	1	2	10	4	0	0	2	0	0	2	20	2	1	10	2			98				0.336735	0.0153617
Collagen Related	0	1	0	0	154	2	1	5	1	0	0	3	0	0	154	9	0	0	4	1			335				0.340708	0.0154057
PROPEP	1	8	1	0	3	3	0	15	8	1	0	2	0	1	4	29	2	5	14	2			99				0.0214286	0.00470701
LRR	0	10	2	2	2	1	7	11	13	0	0	1	1	0	1	24	0	0	7	0			82				0.159091	0.0118891
Putative or Uncharacterized	19	85	25	11	34	38	9	502	110	5	6	36	17	14	44	348	20	33	145	23			1524				0.390358	0.015857
COILED	5	18	7	2	6	5	6	42	512	2	0	13	22	3	8	99	16	10	43	10			829				0.451101	0.0161747
28 X 19 AA approximate tandem repeats of E-E-S-X-X-	0	0	0	0	0	0	0	0	0	91	0	0	0	0	0	0	0	0	0	0			91				0.606667	0.0158784
Nuclear pore complex-interacting protein family	0	0	0	0	0	0	0	0	1	0	91	0	0	0	0	0	0	0	0	0			92				0.866667	0.0110496
WD	4	17	8	4	7	7	1	28	39	1	0	10	3	3	7	47	1	2	26	2			217				0.0520833	0.00722249
HELIX	1	6	3	0	1	0	1	19	63	1	0	8	14	1	2	28	4	1	13	1			167				0.147368	0.0115222
ANK	1	8	1	1	1	1	0	15	4	0	0	5	3	10	4	31	0	0	6	3			94				0.121951	0.0106366
Triple-helical region	0	1	0	0	132	0	0	0	0	0	0	0	0	0	236	1	0	0	4	0			374				0.393333	0.0158784
Cytoplasmic	40	198	57	21	61	52	8	379	214	15	6	75	20	31	81	989	37	41	286	53			2664				0.481031	0.0162409
Nuclear localization signal	0	2	0	2	1	3	0	14	21	0	1	3	1	1	1	15	15	0	7	5			92				0.136364	0.0111549
Lumenal	3	15	5	2	9	1	0	29	34	3	1	4	1	0	5	54	1	6	14	3			190				0.0508475	0.00714093
Serine	8	32	15	12	10	13	4	89	49	3	0	14	4	6	15	130	6	8	173	16			607				0.206444	0.0131566
Mediator of RNA polymerase II transcription subunit	1	8	0	2	2	1	0	10	5	0	0	3	1	1	7	20	1	1	13	10			86				0.0684932	0.00821049
total pred	98	598	175	98	452	140	44	1286	1135	150	105	192	95	82	600	2056	110	118	838	146						average:	0.266084	0.0120625
