# Supplementary material for: Zero-shot segmentation using embeddings from a protein language model identifies functional regions in the human proteome
Source: PLoS Comput Biol. 2025 Nov 11;21(11):e1012929. doi: 10.1371/journal.pcbi.1012929 (PMC12617893; doi:10.1371/journal.pcbi.1012929)
Supplement: S3 Table — Identifiers are UniProt IDs, boundaries use zero-based indexing and labels include a, b, c, and d as shown in Fig 4. These segments have not been corrected for over-segmentation, meaning there can be multiple segments from the same proteins (UniProt IDs are non-unique). (TSV) [file pcbi.1012929.s003.tsv]

KEY	LABEL
P08631 451-478	a
P08631 478-526	a
Q6IQ55 226-254	a
Q6IQ55 254-304	a
P24941 175-219	a
P24941 219-247	a
P24941 247-298	a
Q8IW41 237-304	a
O60229 2881-2939	a
P35968 1126-1160	a
Q96PN8 206-268	a
Q9HBH9 295-314	a
Q9HBH9 314-369	a
Q9HBH9 369-403	a
Q6J9G0 322-384	a
Q8IWB6 452-511	a
Q9UM73 1349-1384	a
Q9UM73 1384-1405	a
Q8TAS1 238-272	a
Q8TAS1 272-319	a
P25092 675-705	a
P25092 705-722	a
P25092 722-742	a
Q8IWQ3 212-271	a
P25098 386-466	a
Q8IWU2 328-368	a
Q8IWU2 368-404	a
Q15131 219-288	a
P68400 226-292	a
P68400 292-333	a
Q15131 288-360	a
P08922 2157-2214	a
Q15139 779-837	a
Q96PY6 205-257	a
Q9HBY8 234-277	a
Q15208 318-349	a
O60285 249-308	a
Q6P0Q8 726-749	a
P78362 579-655	a
P78362 655-688	a
O60307 581-604	a
P78368 245-332	a
O60307 604-650	a
Q96Q04 330-377	a
Q96Q04 377-415	a
P09619 897-962	a
Q96Q40 294-356	a
Q96Q40 356-388	a
P09769 476-529	a
P27037 397-448	a
P27037 448-513	a
Q9HC98 242-265	a
Q96QS6 258-320	a
Q15303 915-943	a
Q15303 943-1021	a
Q6P2M8 207-243	a
Q6P2M8 243-270	a
Q9HC98 265-313	a
Q15349 259-311	a
Q6P3R8 199-257	a
P0C1S8 430-485	a
P27361 264-282	a
P0C263 263-284	a
P0C263 284-332	a
Q15349 606-673	a
P27448 249-308	a
P0C264 242-263	a
P0C264 263-304	a
Q15375 816-894	a
Q8IY84 267-326	a
Q15418 262-314	a
Q8TD08 212-237	a
Q8TD08 237-263	a
Q8TD08 263-307	a
Q15418 609-690	a
P80192 344-368	a
P80192 368-405	a
Q8TD19 247-304	a
Q15569 251-280	a
Q15569 280-308	a
P28482 223-247	a
P28482 247-267	a
P28482 267-313	a
Q8IYT8 216-237	a
Q8IYT8 237-287	a
O60674 1049-1083	a
O60674 1083-1132	a
O60674 749-809	a
Q9HCP0 244-273	a
Q9HCP0 273-328	a
Q6P3W7 261-295	a
Q6P3W7 295-325	a
Q8TDC3 231-286	a
Q8NEV1 292-333	a
P29317 797-864	a
Q15746 1662-1692	a
Q15746 1692-1720	a
Q6P5Z2 755-776	a
Q6P5Z2 776-813	a
P29320 839-884	a
Q96RG2 1198-1253	a
Q15759 203-242	a
Q15759 242-277	a
Q15759 277-310	a
P29322 855-896	a
Q8IZE3 198-220	a
Q8IZE3 220-242	a
Q8TDR2 448-484	a
Q8TDR2 484-504	a
Q8TDR2 504-534	a
P29323 827-863	a
P29323 863-885	a
Q9UPE1 458-488	a
Q8IZL9 159-220	a
Q8IZL9 220-257	a
Q8IZL9 257-303	a
Q9UPE1 488-530	a
Q9UPE1 530-567	a
P29376 743-782	a
Q15772 1797-1825	a
Q15772 1825-1866	a
Q96RR4 390-448	a
Q96RU7 257-317	a
Q15772 3157-3220	a
Q00526 198-219	a
Q00526 219-247	a
Q00526 247-288	a
Q96RU8 280-339	a
P29597 1096-1122	a
P29597 1122-1187	a
Q00532 158-238	a
Q00532 238-255	a
Q00532 255-299	a
P29597 815-836	a
P29597 836-891	a
Q00534 213-261	a
Q00534 261-326	a
P30291 513-564	a
Q00535 196-219	a
Q00535 219-253	a
Q00535 253-292	a
Q96S38 997-1066	a
Q15831 251-312	a
Q6PHR2 208-236	a
Q6PHR2 236-268	a
Q00536 356-407	a
Q00536 407-446	a
Q15835 388-432	a
Q96S53 251-277	a
Q96S53 277-313	a
Q00537 368-418	a
Q00537 418-434	a
Q00537 434-473	a
P30530 746-770	a
P30530 770-805	a
Q96SB4 546-565	a
Q96SB4 565-622	a
Q96SB4 622-655	a
Q6SA08 239-296	a
A0A0B4J2F2 204-279	a
Q8N165 251-295	a
Q8N165 295-341	a
Q9UPZ9 180-218	a
Q9UPZ9 218-252	a
Q9UPZ9 252-284	a
Q9UQ07 197-221	a
Q9UQ07 221-246	a
Q9UQ07 246-286	a
P31152 208-273	a
P31152 273-312	a
Q8TDX7 231-253	a
Q8TDX7 253-302	a
P31749 345-368	a
P31749 368-401	a
Q01973 685-752	a
O75116 274-375	a
Q01974 685-752	a
Q16288 767-839	a
P31751 346-369	a
Q8N2I9 270-327	a
Q9NQU5 595-619	a
Q9NQU5 619-681	a
Q02156 603-693	a
Q9UQ88 621-679	a
Q16512 811-832	a
Q16512 832-874	a
Q9UQB9 234-309	a
Q16513 852-874	a
Q16513 874-901	a
Q16539 203-242	a
Q16539 242-280	a
Q16539 280-309	a
Q9UQM7 209-243	a
Q9UQM7 243-271	a
Q16566 237-272	a
Q16566 272-301	a
Q8TEA7 180-239	a
Q8TEA7 239-275	a
Q8IVW4 245-287	a
Q16584 318-339	a
Q16584 339-372	a
P32298 382-462	a
Q9NR20 297-321	a
Q16620 746-822	a
Q9NR20 321-360	a
Q9NR20 360-401	a
Q9Y243 342-365	a
Q16644 238-305	a
Q02750 305-393	a
Q02763 1019-1124	a
Q8N4C8 213-251	a
Q16659 211-277	a
Q16659 277-319	a
Q8N4C8 251-314	a
O75385 221-244	a
O75385 244-310	a
Q16671 421-481	a
Q16671 481-509	a
Q99558 590-661	a
Q99570 234-278	a
Q02779 299-320	a
Q99570 278-313	a
Q02779 320-357	a
Q16816 230-301	a
Q02846 727-767	a
Q02846 767-804	a
Q9Y2H1 319-403	a
Q99640 302-359	a
Q9NRH2 210-271	a
Q8N568 586-611	a
Q8N568 611-651	a
P33981 710-791	a
P34925 539-607	a
Q16832 781-813	a
Q16832 813-855	a
P34947 381-462	a
Q8N5S9 353-410	a
Q9Y2H9 588-616	a
Q9NRM7 908-985	a
Q9NRP7 196-253	a
Q9Y572 216-241	a
Q99683 877-901	a
Q99683 901-938	a
Q9Y2K2 243-318	a
Q9Y572 241-260	a
Q8TF76 678-753	a
Q8TF76 753-798	a
Q9Y572 260-283	a
Q8WTQ7 387-462	a
O75460 754-797	a
O75460 797-833	a
Q8WU08 217-245	a
Q8WU08 245-320	a
Q9Y2U5 561-580	a
Q9Y2U5 580-619	a
O75582 251-296	a
Q6VAB6 850-950	a
O75582 618-688	a
Q2M2I8 242-315	a
Q99759 567-586	a
O75676 234-302	a
Q99759 586-626	a
Q04759 574-648	a
O75676 605-675	a
Q04771 401-455	a
Q04771 455-509	a
Q9NSY0 250-272	a
Q9NSY0 272-300	a
Q04912 1282-1307	a
Q04912 1307-1348	a
Q8N752 224-302	a
Q9NSY1 246-321	a
O75716 231-253	a
O75716 253-305	a
Q05397 617-640	a
Q05397 640-680	a
Q6XUX3 842-867	a
Q6XUX3 867-929	a
Q99986 254-301	a
Q05513 447-539	a
Q9Y3S1 391-418	a
O75914 471-495	a
O75914 495-559	a
P10398 505-527	a
P10398 527-606	a
Q9Y3S1 418-453	a
Q05655 544-625	a
Q9Y463 306-331	a
Q9Y463 331-399	a
Q9Y463 399-433	a
Q6ZMQ8 317-365	a
Q6ZMQ8 365-418	a
Q9BQI3 524-581	a
P35590 1048-1138	a
Q05823 534-553	a
Q05823 553-587	a
Q06187 594-659	a
Q8WXR4 217-254	a
Q8WXR4 254-292	a
Q9NWZ3 383-412	a
Q9NWZ3 412-432	a
Q9NWZ3 432-460	a
O75962 2993-3051	a
P35626 386-474	a
P10721 863-928	a
P27361 240-264	a
Q06418 713-783	a
P27361 282-299	a
P35916 1109-1135	a
P35916 1135-1169	a
P27361 299-330	a
P11309 224-313	a
Q9Y4K4 213-230	a
Q07002 321-393	a
Q07002 393-425	a
Q9Y4K4 230-275	a
P11362 693-750	a
P11362 750-776	a
Q9NY57 225-265	a
Q9NY57 265-322	a
Q32MK0 714-743	a
Q32MK0 743-770	a
O76039 205-230	a
O76039 230-262	a
O76039 262-299	a
P11801 293-355	a
P35968 1100-1126	a
P11802 208-239	a
P11802 239-256	a
Q07912 326-348	a
Q07912 348-391	a
Q92519 250-308	a
Q38SD2 1460-1481	a
Q38SD2 1481-1498	a
Q38SD2 1498-1520	a
P11802 256-303	a
Q6ZN16 847-871	a
O94768 231-261	a
Q6ZN16 871-908	a
O94768 261-306	a
Q9NYL2 202-223	a
Q9NYL2 223-260	a
P36507 314-400	a
P36888 883-944	a
O94804 231-251	a
O94804 251-314	a
P36894 440-483	a
P36894 483-532	a
P36896 400-454	a
P36896 454-505	a
O94806 772-830	a
Q92630 417-439	a
Q92630 439-489	a
Q92630 489-538	a
P12931 461-484	a
P12931 484-536	a
P36897 412-452	a
P36897 452-503	a
P37023 409-449	a
P37023 449-503	a
P37173 444-501	a
P37173 501-567	a
Q08345 837-869	a
Q08345 869-913	a
Q9BUB5 301-320	a
Q9BUB5 320-390	a
Q08881 553-577	a
Q08881 577-620	a
Q8NB16 408-429	a
Q8NB16 429-471	a
O94921 326-349	a
O94921 349-388	a
O94921 388-420	a
Q09013 258-351	a
P14616 1187-1226	a
Q92772 197-255	a
Q92772 255-289	a
P14616 1226-1246	a
P41240 381-450	a
P41279 327-346	a
P41279 346-396	a
Q9BWU1 234-306	a
Q9BWU1 306-337	a
Q496M5 0-15	a
Q496M5 15-67	a
P41743 453-536	a
Q8NCB2 220-286	a
P15056 652-678	a
P15056 678-703	a
Q9NYV4 931-986	a
Q9NYV4 986-1036	a
P42679 419-444	a
P42679 444-483	a
P42680 558-631	a
Q9NYY3 275-335	a
P42681 459-527	a
P42684 480-540	a
P42685 429-505	a
Q9NZJ5 1018-1116	a
Q9BXA6 208-273	a
Q12851 209-231	a
Q12851 231-271	a
Q9BXA7 212-240	a
Q9BXA7 240-272	a
P15735 233-303	a
Q12852 310-360	a
P16066 720-764	a
P16066 764-802	a
Q92918 210-228	a
Q92918 228-273	a
Q9BXM7 430-471	a
Q9BXM7 471-504	a
P16234 890-954	a
O95382 845-868	a
Q12866 797-881	a
O95382 868-907	a
P43250 381-461	a
P43403 534-556	a
P43403 556-619	a
Q9BXU1 671-731	a
P43405 567-635	a
Q9BXU1 923-945	a
Q9BXU1 945-973	a
P45983 220-243	a
P45983 243-290	a
P45983 290-324	a
P45984 220-290	a
Q504Y2 333-408	a
P45984 290-321	a
P16591 755-822	a
O95747 223-253	a
O95747 253-331	a
P45985 287-324	a
P45985 324-365	a
Q76MJ5 703-756	a
Q76MJ5 756-779	a
Q8NE28 228-272	a
Q8NE28 272-298	a
Q52WX2 253-321	a
Q8NE63 211-232	a
Q7KZI7 246-305	a
Q8NE63 232-315	a
Q8NE63 315-348	a
O95819 213-251	a
O95819 251-316	a
Q96BR1 361-431	a
Q13043 220-242	a
Q13043 242-280	a
Q9P0L2 253-329	a
Q7L7X3 220-238	a
O95835 945-1003	a
Q7L7X3 238-279	a
P46734 264-288	a
P46734 288-347	a
Q56UN5 1262-1286	a
Q56UN5 1286-1328	a
Q9P1W9 233-311	a
O96013 510-533	a
O96013 533-591	a
Q8NER5 387-445	a
Q8NER5 445-493	a
Q96C45 215-234	a
Q96C45 234-280	a
Q9BYP7 343-372	a
O96017 423-508	a
Q9BYP7 372-405	a
Q7RTN6 274-300	a
Q7RTN6 346-385	a
Q8NEV1 226-292	a
Q9BYT3 318-343	a
Q9BYT3 343-382	a
Q13131 221-281	a
Q8NEV4 211-248	a
P00519 434-493	a
Q8NEV4 248-286	a
P00533 910-937	a
P00533 937-971	a
Q13153 458-482	a
Q13153 482-545	a
P00540 275-297	a
P00540 297-317	a
P00540 317-346	a
Q13163 351-376	a
Q13163 376-417	a
Q8NFD2 222-244	a
Q8NFD2 244-289	a
Q13164 257-281	a
Q13164 281-316	a
Q13164 316-349	a
O00238 410-451	a
O00238 451-502	a
Q13177 437-461	a
Q13177 461-524	a
Q59H18 665-684	a
Q59H18 684-729	a
Q13188 217-239	a
Q13188 239-322	a
P48729 224-243	a
Q7Z2Y5 238-272	a
Q7Z2Y5 272-311	a
P48729 243-302	a
P48730 216-296	a
O00311 408-469	a
O00311 537-574	a
Q8NG66 228-285	a
P49137 259-282	a
P49137 282-326	a
Q9BZL6 747-805	a
Q9P286 638-661	a
Q9P286 661-719	a
Q13233 1444-1468	a
Q13233 1468-1512	a
Q9P289 215-237	a
Q9P289 237-265	a
P49336 234-303	a
O00444 207-265	a
P49336 303-337	a
Q13237 646-670	a
Q13237 670-688	a
Q13237 688-720	a
Q96GD4 268-326	a
P49674 216-298	a
Q13308 1003-1024	a
O00506 211-233	a
O00506 233-292	a
Q13308 1024-1070	a
P49759 374-399	a
P49759 399-437	a
Q96GX5 773-806	a
P49759 437-484	a
Q9C098 548-578	a
Q9C098 578-612	a
P49760 376-401	a
P49760 401-442	a
P49760 442-499	a
P49761 516-542	a
P49761 542-585	a
P49761 585-622	a
P17252 534-553	a
P17252 553-579	a
P49840 305-337	a
P49840 337-371	a
P49840 371-406	a
P49841 242-274	a
P49841 274-308	a
P49841 308-340	a
P17612 235-259	a
Q9P2K8 492-541	a
Q9P2K8 938-977	a
Q9P2K8 977-999	a
P50613 208-264	a
P50613 264-296	a
Q5JZY3 863-904	a
P50750 187-263	a
P50750 263-284	a
P50750 284-318	a
O14578 283-322	a
Q13418 409-452	a
P17948 1093-1120	a
P17948 1120-1151	a
Q5MAI5 196-239	a
Q5MAI5 239-291	a
P51451 457-505	a
Q9C0K7 264-295	a
Q9UBE8 334-360	a
Q9C0K7 337-369	a
Q9UBE8 360-396	a
Q9UBE8 396-429	a
Q13464 258-359	a
Q13470 318-378	a
O14733 302-341	a
O14733 341-378	a
Q9UBS0 270-306	a
Q13523 848-919	a
Q13523 919-971	a
Q13523 971-1007	a
Q96J92 369-399	a
Q96J92 399-432	a
O14757 208-259	a
Q13546 223-263	a
Q13546 263-286	a
P51617 418-447	a
P51617 468-495	a
P51617 495-520	a
Q13554 210-244	a
Q13554 244-272	a
Q7Z7A4 348-396	a
Q13555 210-244	a
Q13555 244-272	a
Q9Y616 370-397	a
Q9Y616 397-420	a
Q13557 210-244	a
Q13557 244-272	a
Q9Y616 420-440	a
Q9Y616 440-471	a
Q9H093 246-278	a
Q9H093 278-307	a
P19525 482-551	a
Q9Y6E0 227-249	a
P51812 268-320	a
Q9Y6E0 249-277	a
P19784 227-292	a
P19784 292-350	a
P51812 613-682	a
P51813 609-675	a
Q9UEE5 259-288	a
Q9UEE5 288-321	a
Q86SG6 203-256	a
Q9Y6M4 242-272	a
O14920 218-303	a
Q9Y6M4 272-328	a
Q13627 354-379	a
Q13627 379-445	a
Q13627 445-481	a
Q9H0K1 197-273	a
O14936 219-245	a
O14936 245-276	a
Q9UEW8 299-341	a
P51817 238-281	a
P51841 731-766	a
Q13705 396-429	a
Q13705 429-447	a
O14965 324-348	a
O14965 348-385	a
Q13705 447-476	a
Q9UF33 891-936	a
Q9UF33 936-962	a
P51841 766-808	a
O14976 243-290	a
P51955 212-274	a
O14976 290-315	a
P51956 198-255	a
P51957 201-269	a
Q9Y6R4 1545-1562	a
Q9Y6R4 1562-1608	a
Q13873 416-477	a
Q13873 477-509	a
P20594 720-750	a
P20594 750-788	a
Q13882 382-406	a
Q13882 406-451	a
P20794 180-218	a
P20794 218-249	a
P20794 249-284	a
Q9UHD2 197-270	a
Q9UHD2 270-304	a
Q9Y6S9 481-549	a
P52333 1022-1049	a
P52333 1049-1124	a
Q9H1R3 478-515	a
Q9H1R3 515-540	a
P52333 721-812	a
Q13976 563-629	a
P52564 253-279	a
P52564 279-334	a
P04049 548-569	a
P04049 569-599	a
O15021 784-815	a
O15021 815-855	a
Q14004 909-963	a
Q14004 963-1014	a
Q5TCX8 340-361	a
Q5TCX8 361-398	a
Q5TCY1 239-319	a
P21127 633-654	a
P21127 654-691	a
P21127 691-725	a
Q86TW2 393-445	a
Q86TW2 445-481	a
Q9UHY1 272-294	a
Q9UHY1 294-325	a
Q14012 213-248	a
Q14012 248-276	a
O15075 581-647	a
Q86UE8 681-701	a
Q86UE8 701-747	a
P04626 918-945	a
P04626 945-1025	a
O15111 217-303	a
P21709 841-882	a
Q9UIK4 223-257	a
Q9UIK4 257-301	a
O15146 783-869	a
P04629 724-747	a
P04629 747-796	a
Q14164 197-276	a
Q14164 276-303	a
Q96KB5 250-268	a
Q96KB5 268-322	a
P21802 697-753	a
P21802 753-779	a
P05129 550-627	a
O15197 878-952	a
P21860 907-934	a
P21860 934-1000	a
Q5VT25 262-309	a
Q9H2G2 215-249	a
Q96KG9 216-266	a
O15264 218-242	a
O15264 242-280	a
O15264 280-311	a
Q9H2G2 249-328	a
Q9H2K8 216-234	a
Q9H2K8 234-275	a
P53350 246-307	a
P53355 213-244	a
P53355 244-291	a
P05771 537-555	a
Q14289 618-644	a
Q14289 644-680	a
P05771 555-578	a
P53667 543-571	a
P53667 571-605	a
Q96L34 252-312	a
Q86UX6 295-318	a
Q9H2X6 397-492	a
Q9H2X6 492-526	a
Q86UX6 318-371	a
P53671 541-568	a
P53671 568-602	a
P53778 221-244	a
P06213 1231-1291	a
P53778 244-280	a
P53778 280-313	a
P53779 257-281	a
P53779 281-328	a
P53779 328-360	a
P06239 434-461	a
P06239 461-509	a
Q86V86 245-326	a
P06241 485-537	a
P54646 210-269	a
P06493 199-218	a
P06493 218-255	a
P06493 255-297	a
P54753 839-923	a
Q9H3Y6 423-447	a
Q9H3Y6 447-488	a
P54756 893-915	a
P54756 915-936	a
Q9H422 395-490	a
Q9H422 490-525	a
O15530 263-364	a
Q9UK32 273-316	a
Q9UK32 617-657	a
P22455 683-742	a
P22455 742-764	a
Q9UK32 657-698	a
Q9H4A3 417-447	a
Q9H4A3 447-479	a
P54760 837-871	a
P54760 871-908	a
Q9H4B4 256-278	a
Q9H4B4 278-316	a
P54762 825-862	a
P22607 687-744	a
Q9UKE5 213-253	a
P22607 744-768	a
Q9UKE5 253-316	a
P54762 862-884	a
P22612 234-251	a
P22612 251-291	a
P54764 804-882	a
Q9UKI8 674-694	a
Q9UKI8 694-735	a
O43187 411-449	a
O43187 449-482	a
P07332 755-822	a
P22694 235-259	a
P07333 850-925	a
O43283 353-372	a
O43283 372-403	a
Q9H5K3 275-308	a
Q9H5K3 308-350	a
Q86Y07 243-271	a
Q86Y07 271-329	a
O43293 213-247	a
O43293 247-278	a
P23443 294-330	a
P23458 1076-1108	a
P23458 1108-1154	a
P07947 491-543	a
P07948 438-464	a
P07948 464-512	a
P23458 788-812	a
P23458 812-868	a
O43318 224-247	a
O43318 247-304	a
Q6A1A2 251-305	a
P07949 946-1014	a
Q9H792 1605-1660	a
Q9H792 1660-1704	a
Q86YV5 1266-1322	a
P08069 1207-1231	a
P08069 1231-1266	a
Q9UL54 220-282	a
Q86YV6 299-334	a
Q86YV6 334-363	a
O43353 225-248	a
O43353 248-268	a
O43353 268-286	a
P57058 258-320	a
Q86Z02 388-483	a
Q86Z02 483-517	a
P57059 204-279	a
Q8IU85 216-251	a
Q8IU85 251-279	a
P57078 219-242	a
P57078 242-276	a
Q6DT37 256-295	a
Q14680 205-231	a
Q14680 231-264	a
Q6DT37 295-327	a
Q96NX5 215-248	a
Q96NX5 248-278	a
Q8IV63 383-410	a
Q8IV63 410-474	a
O43683 1000-1050	a
O43683 1050-1085	a
P24723 550-638	a
Q8IVH8 209-226	a
Q8IVH8 226-271	a
Q9HAZ1 371-397	a
Q9HAZ1 397-435	a
P08581 1279-1344	a
Q9HAZ1 435-481	a
O43781 404-426	a
O43781 426-465	a
O43781 465-522	a
Q8IVT5 797-854	a
Q8IVT5 854-878	a
Q96PF2 212-292	a
Q8IVW4 195-245	a
O43930 238-261	a
O43930 261-277	a
P08631 402-451	b
Q6IQ55 185-226	b
P24941 149-175	b
Q8IW41 217-237	b
O60229 2843-2881	b
Q96PN8 165-206	b
Q9HBH9 246-295	b
Q6J9G0 269-287	b
Q6J9G0 287-322	b
Q8IWB6 414-452	b
Q9UM73 1289-1310	b
Q9UM73 1310-1349	b
Q8TAS1 218-238	b
P25092 630-675	b
Q8IWQ3 173-212	b
P25098 338-386	b
Q8IWU2 303-328	b
Q15131 187-219	b
P68400 176-226	b
P08922 2103-2157	b
Q15139 726-779	b
Q96PY6 161-205	b
Q9HBY8 195-234	b
Q15208 278-318	b
O60285 213-249	b
Q6P0Q8 682-726	b
P78362 522-579	b
O60307 537-581	b
P78368 210-245	b
Q96Q04 303-330	b
P09619 849-897	b
Q96Q40 246-294	b
P09769 404-476	b
P27037 343-397	b
P27361 203-240	b
Q6P2M8 170-207	b
Q15303 880-915	b
Q96QS6 220-258	b
Q9HC98 205-242	b
Q6P3R8 162-199	b
P0C1S8 372-430	b
P27448 212-249	b
Q15349 205-259	b
P0C263 220-243	b
P0C263 243-263	b
Q15349 569-606	b
P0C264 186-222	b
P0C264 222-242	b
Q15418 208-262	b
Q15418 537-609	b
Q8TD08 174-212	b
P80192 276-344	b
Q15569 214-251	b
Q8TD19 209-247	b
P28482 184-223	b
Q8IYT8 139-216	b
O60674 1013-1049	b
O60674 697-749	b
Q9HCP0 209-244	b
Q6P3W7 224-261	b
Q8TDC3 188-231	b
Q15746 1621-1662	b
Q6P5Z2 720-755	b
P29320 804-839	b
Q96RG2 1145-1198	b
P29322 819-855	b
Q8IZE3 162-198	b
Q8TDR2 409-448	b
P29323 806-827	b
Q9UPE1 389-458	b
P29376 683-704	b
P29376 704-743	b
Q15772 1758-1778	b
Q15772 1778-1797	b
Q96RR4 370-390	b
Q96RR4 348-370	b
Q96RU7 218-257	b
Q15772 3121-3157	b
Q00526 149-175	b
P29597 1062-1096	b
Q00526 175-198	b
Q96RU8 241-280	b
P29597 757-815	b
P30291 455-513	b
Q00534 167-213	b
Q00535 148-196	b
Q6PHR2 172-208	b
Q96S38 947-997	b
Q15831 212-251	b
Q00536 310-356	b
Q15835 338-388	b
Q96S53 215-251	b
Q00537 337-368	b
P30530 710-746	b
Q96SB4 477-546	b
Q6SA08 193-239	b
A0A0B4J2F2 181-204	b
Q8N165 212-251	b
Q9UPZ9 147-180	b
Q9UQ07 147-197	b
P31152 187-208	b
Q8TDX7 195-231	b
P31749 310-345	b
Q01973 652-685	b
P31751 311-346	b
Q01974 653-685	b
Q16288 727-767	b
Q8N2I9 231-270	b
Q9NQU5 559-595	b
Q02156 566-603	b
Q9UQ88 572-621	b
Q16512 773-811	b
Q9UQB9 197-234	b
Q16513 816-852	b
Q9UQM7 174-209	b
Q16584 249-318	b
P32298 333-382	b
Q9NR20 252-272	b
Q9NR20 272-297	b
Q16620 713-746	b
Q9Y243 307-342	b
Q16644 201-238	b
Q02750 209-263	b
Q16659 191-211	b
O75385 146-221	b
Q16671 358-377	b
Q16671 377-421	b
Q99558 554-590	b
Q02763 984-1019	b
Q02779 230-299	b
Q16816 210-230	b
Q02846 683-727	b
Q9Y2H1 279-319	b
Q99640 265-302	b
Q9NRH2 122-210	b
P33981 667-710	b
P34925 503-523	b
P34925 523-539	b
Q16832 748-781	b
Q8N5S9 309-333	b
P34947 330-381	b
Q8N5S9 333-353	b
Q9Y2H9 544-588	b
Q9NRM7 867-908	b
Q9NRP7 159-196	b
Q9Y2K2 220-243	b
Q8WTQ7 337-387	b
O75460 730-754	b
Q8WU08 166-217	b
Q9Y2U5 519-561	b
O75582 198-251	b
O75582 543-618	b
Q2M2I8 216-242	b
Q99759 525-567	b
O75676 182-234	b
Q04759 537-574	b
O75676 567-605	b
Q04771 374-401	b
Q9NSY0 222-250	b
Q04912 1233-1282	b
Q8N752 179-224	b
Q9NSY1 220-246	b
O75716 188-231	b
Q05397 568-617	b
Q6XUX3 796-842	b
Q99986 218-254	b
Q05513 409-447	b
Q9Y3S1 357-391	b
O75914 435-471	b
P10398 465-505	b
Q05655 506-544	b
Q9Y463 276-306	b
Q6ZMQ8 290-317	b
Q9BQI3 484-524	b
P35590 999-1048	b
Q06187 542-594	b
Q8WXR4 191-217	b
Q9NWZ3 333-383	b
P35626 338-386	b
P10721 815-863	b
Q06418 693-713	b
P35916 1075-1109	b
Q9Y4K4 161-213	b
Q07002 289-321	b
P11362 660-693	b
Q9NY57 166-225	b
P35968 1066-1100	b
Q32MK0 673-693	b
O76039 168-205	b
P11801 255-293	b
Q32MK0 693-714	b
P11802 162-208	b
Q9Y572 180-216	b
Q07912 291-326	b
Q92519 211-250	b
Q38SD2 1408-1460	b
O94768 194-231	b
Q9NYL2 152-202	b
P36507 213-262	b
P36888 849-883	b
O94804 192-231	b
P36894 400-440	b
P36896 373-400	b
O94806 719-772	b
P12931 411-461	b
P36897 371-412	b
Q92630 385-417	b
P37023 368-409	b
P37173 416-444	b
Q08345 804-837	b
Q9BUB5 252-301	b
Q08881 503-553	b
Q8NB16 370-408	b
O94921 280-326	b
P14616 1137-1187	b
Q92772 158-197	b
P41240 346-381	b
P41279 271-327	b
Q9BWU1 192-234	b
Q8NCB2 178-220	b
P15056 612-652	b
P42679 370-419	b
Q9NYV4 895-931	b
P42680 511-558	b
P42681 412-459	b
Q9NYY3 238-275	b
P42684 431-480	b
P42685 393-429	b
Q9BXA6 169-208	b
Q12851 171-209	b
Q9BXA7 173-212	b
Q9NZJ5 977-1018	b
P15735 213-233	b
Q6ZWH5 687-724	b
Q12852 270-310	b
P16066 677-720	b
Q92918 172-210	b
Q9BXM7 404-430	b
P16234 841-890	b
Q12866 761-797	b
P43250 330-381	b
P43403 499-534	b
P43405 532-567	b
Q9BXU1 874-923	b
P45983 182-220	b
P45984 184-220	b
Q504Y2 299-333	b
P16591 721-755	b
O95747 184-223	b
P45985 262-287	b
Q8NE28 196-228	b
Q76MJ5 679-703	b
Q52WX2 233-253	b
Q8NE63 174-211	b
Q7KZI7 209-246	b
Q96BR1 322-342	b
Q96BR1 342-361	b
Q13043 183-220	b
Q9P0L2 215-253	b
Q7L7X3 182-220	b
O95835 906-945	b
P46734 224-248	b
P46734 248-264	b
Q56UN5 1224-1262	b
Q8NER5 361-387	b
O96013 473-510	b
Q8NEV1 176-226	b
Q96C45 176-215	b
O96017 352-423	b
Q7RTN6 235-274	b
Q9BYP7 312-343	b
Q8NEV4 185-211	b
Q9BYT3 282-318	b
Q13131 182-221	b
P00519 385-434	b
P00533 875-910	b
P00540 223-275	b
O00141 258-297	b
Q13153 422-458	b
Q13163 327-351	b
Q8NFD2 183-222	b
Q13164 218-257	b
O00238 327-410	b
Q13177 401-437	b
Q59H18 609-665	b
Q13188 180-217	b
P48729 178-224	b
Q7Z2Y5 211-238	b
P48730 169-216	b
O00311 363-408	b
Q8NG66 190-228	b
Q9BZL6 710-747	b
Q9P286 601-638	b
Q9P289 167-191	b
Q13233 1408-1444	b
Q9P289 191-215	b
P49336 192-234	b
O00444 167-207	b
Q13237 606-646	b
P49674 169-216	b
Q96GD4 231-268	b
O00506 163-211	b
Q13308 951-1003	b
P49759 315-344	b
P49759 344-374	b
Q96GX5 737-773	b
P49760 298-376	b
P49761 487-516	b
P17252 497-534	b
P17612 197-235	b
Q9P2K8 474-492	b
Q9P2K8 895-938	b
P50613 159-178	b
P50613 178-208	b
Q5JZY3 786-807	b
Q5JZY3 807-827	b
Q5JZY3 827-863	b
Q13418 350-372	b
Q13418 372-409	b
P17948 1060-1093	b
Q5MAI5 157-196	b
P51451 416-457	b
Q9C0K7 224-264	b
Q9UBE8 285-334	b
Q5S007 2017-2067	b
Q13470 283-318	b
Q9UBS0 215-270	b
Q96J92 336-369	b
O14757 166-208	b
Q13546 183-223	b
P51617 380-418	b
Q13554 172-210	b
Q7Z7A4 307-329	b
Q7Z7A4 329-348	b
Q13555 175-210	b
Q9Y616 333-370	b
Q13557 175-210	b
Q9H093 195-230	b
Q9H093 230-246	b
P19525 434-482	b
Q9Y6E0 179-227	b
P51812 214-268	b
P19784 178-227	b
P51812 541-613	b
P51813 558-609	b
Q9UEE5 222-259	b
Q86SG6 161-203	b
Q9Y6M4 207-242	b
O14920 168-218	b
Q13627 329-354	b
Q9H0K1 174-197	b
O14936 178-200	b
O14936 200-219	b
Q9UEW8 230-299	b
P51841 687-731	b
Q13705 342-396	b
O14965 272-324	b
Q9UF33 856-891	b
P51955 174-212	b
O14976 213-243	b
P51956 160-198	b
P51957 164-201	b
Q9Y6R4 1500-1545	b
P20594 663-703	b
P20594 703-720	b
Q13873 373-416	b
Q13882 333-382	b
P20794 147-180	b
Q9Y6S9 432-481	b
P52333 669-721	b
Q9H1R3 442-478	b
P52333 987-1022	b
Q13976 516-563	b
P52564 213-253	b
P04049 504-528	b
P04049 528-548	b
Q5TCX8 271-340	b
O15021 740-784	b
Q14004 873-909	b
Q5TCY1 196-239	b
Q9UHY1 241-272	b
Q14012 176-213	b
Q86UE8 634-661	b
Q86UE8 661-681	b
P04626 883-918	b
O15111 180-217	b
P21709 806-841	b
O15146 763-783	b
P04629 688-724	b
Q96KB5 205-250	b
P21802 663-697	b
P05129 514-550	b
O15197 826-878	b
P21860 850-871	b
P21860 871-907	b
Q9H2G2 189-215	b
Q96KG9 161-216	b
O15264 178-218	b
P53350 209-246	b
Q9H2K8 178-216	b
P53355 176-213	b
P05771 500-537	b
Q14289 571-618	b
P53667 505-543	b
Q96L34 215-236	b
Q96L34 236-252	b
Q86UX6 236-295	b
Q9H2X6 360-397	b
P53671 501-541	b
P53778 181-221	b
P06213 1197-1231	b
P53779 220-257	b
P06239 385-434	b
Q86V86 226-245	b
P06241 446-485	b
P54646 171-210	b
P06493 150-199	b
Q96LW2 250-299	b
P54753 818-839	b
Q9H3Y6 372-423	b
P54756 858-893	b
Q9H422 358-395	b
Q9UK32 219-273	b
O15530 226-263	b
P54760 800-837	b
P22455 650-683	b
Q9UK32 580-617	b
Q9H4A3 383-417	b
Q9H4B4 216-256	b
P54762 804-825	b
P22607 655-687	b
P22612 197-234	b
Q9UKI8 627-654	b
Q9UKI8 654-674	b
O43187 374-411	b
P07332 705-755	b
P22694 197-235	b
P07333 801-850	b
O43283 313-353	b
Q86Y07 207-243	b
Q9H5K3 235-275	b
O43293 178-213	b
P23458 1042-1076	b
P07947 452-491	b
P07948 388-438	b
P23458 736-788	b
O43318 175-224	b
Q6A1A2 199-251	b
P07949 897-946	b
Q9H792 1546-1577	b
Q9H792 1577-1605	b
Q86YV5 1208-1236	b
Q86YV5 1236-1266	b
P08069 1173-1207	b
Q9UL54 182-220	b
Q86YV6 264-299	b
O43353 184-209	b
O43353 209-225	b
P57058 221-258	b
Q86Z02 351-388	b
P57059 181-204	b
Q8IU85 179-216	b
P57078 180-203	b
P57078 203-219	b
Q14680 164-205	b
Q96NX5 177-215	b
Q8IV63 347-383	b
O43683 925-1000	b
P24723 513-550	b
Q8IVH8 172-209	b
Q9HAZ1 316-342	b
Q9HAZ1 342-371	b
P08581 1243-1279	b
O43781 357-404	b
Q8IVT5 770-797	b
Q96PF2 173-212	b
Q8IVW4 157-195	b
P24941 0-16	c
Q6IQ55 72-105	c
P24941 16-34	c
P24941 34-52	c
P24941 52-89	c
O60229 2678-2730	c
O60229 2730-2779	c
Q8IW41 15-97	c
Q96PN8 0-15	c
Q6J9G0 105-170	c
Q96PN8 15-43	c
Q6J9G0 170-202	c
Q8IWB6 232-251	c
Q96PN8 43-107	c
Q8IWB6 251-274	c
Q9HBH9 59-159	c
Q8IWB6 274-298	c
Q8IWB6 298-352	c
P25092 501-535	c
P25092 535-570	c
Q8TAS1 15-72	c
Q9UM73 1106-1169	c
Q9UM73 1169-1205	c
Q8IWQ3 15-123	c
P25098 189-231	c
Q8TAS1 72-122	c
P25098 231-293	c
Q8IWU2 128-170	c
Q8IWU2 170-187	c
Q8IWU2 187-222	c
Q15131 30-78	c
P68400 37-68	c
P68400 68-84	c
P68400 84-132	c
Q15131 78-139	c
Q15139 574-682	c
Q96PY6 0-50	c
P08922 1936-1960	c
P08922 1960-2035	c
Q96PY6 50-104	c
Q9HBY8 30-135	c
Q15208 148-188	c
O60285 102-142	c
Q15208 84-148	c
Q6P0Q8 503-611	c
O60285 37-102	c
P78362 23-129	c
O60307 358-466	c
Q96Q04 125-222	c
P09619 590-653	c
P09619 653-693	c
P78368 37-135	c
Q96Q40 150-200	c
P09769 253-337	c
Q96Q40 95-150	c
P27037 191-250	c
Q15303 708-775	c
Q15303 775-804	c
Q96QS6 108-147	c
Q6P2M8 16-46	c
P0C1S8 191-242	c
Q96QS6 41-108	c
P0C1S8 242-292	c
Q15349 112-147	c
Q6P2M8 46-115	c
Q6P3R8 0-21	c
Q6P3R8 21-59	c
Q15349 409-499	c
Q6P3R8 59-89	c
Q15349 52-112	c
Q9HC98 37-74	c
Q9HC98 74-92	c
P0C263 56-97	c
P0C263 97-146	c
P27448 47-148	c
Q15375 623-686	c
Q15375 686-737	c
P0C264 40-74	c
P0C264 74-93	c
P0C264 93-127	c
Q8IY84 127-160	c
Q15418 115-150	c
Q8IY84 67-127	c
Q15418 409-502	c
Q8TD08 17-41	c
Q15418 55-115	c
Q8TD08 41-59	c
Q8TD08 59-112	c
P80192 135-172	c
P80192 172-244	c
Q8TD19 50-98	c
Q8TD19 98-152	c
Q15569 85-151	c
Q15569 36-85	c
P28482 15-56	c
P28482 56-125	c
Q8IYT8 0-15	c
Q8IYT8 15-41	c
Q8IYT8 41-58	c
Q8IYT8 58-95	c
O60674 536-600	c
O60674 600-629	c
O60674 839-911	c
O60674 911-937	c
Q6P3W7 24-66	c
Q9HCP0 35-92	c
Q15746 1446-1496	c
Q15746 1496-1561	c
Q8TDC3 27-138	c
Q9HCP0 92-134	c
Q6P3W7 66-92	c
Q6P3W7 92-148	c
Q6P5Z2 554-612	c
Q6P5Z2 612-660	c
P29317 603-671	c
P29317 671-695	c
P29320 611-725	c
Q8NEV1 37-68	c
Q96RG2 1032-1091	c
Q96RG2 994-1032	c
Q15759 16-80	c
Q8TDR2 201-234	c
Q8TDR2 234-269	c
P29322 625-736	c
Q15759 80-125	c
Q8IZE3 0-56	c
Q8IZE3 56-99	c
P29323 612-674	c
P29323 674-702	c
Q9UPE1 127-175	c
Q8IZL9 0-55	c
Q9UPE1 45-127	c
P29376 501-560	c
Q15772 1595-1647	c
Q15772 1647-1698	c
Q96RR4 157-202	c
Q96RR4 227-288	c
P29376 560-599	c
Q8IZL9 55-103	c
Q96RU7 113-177	c
Q15772 2964-3012	c
Q15772 3012-3068	c
Q96RU7 67-113	c
Q00526 0-34	c
Q96RU8 139-170	c
Q96RU8 87-139	c
P29597 579-610	c
Q00526 34-52	c
Q00526 52-88	c
P29597 635-710	c
Q00532 0-50	c
P29597 891-1002	c
Q00532 50-83	c
P30291 278-329	c
P30291 329-402	c
Q00534 15-43	c
Q96S38 338-383	c
Q96S38 383-413	c
Q00534 43-121	c
Q00535 0-48	c
Q6PHR2 15-61	c
Q15831 114-152	c
Q6PHR2 61-100	c
Q00535 48-102	c
Q00536 155-211	c
Q00536 211-262	c
Q15831 43-72	c
Q15831 72-97	c
Q15831 97-114	c
Q15835 180-288	c
Q00537 182-238	c
Q00537 238-289	c
Q96S44 28-61	c
Q96S44 61-93	c
Q96S44 93-141	c
Q96S53 55-149	c
P30530 526-628	c
Q96SB4 128-188	c
Q96SB4 42-128	c
Q6SA08 18-57	c
Q6SA08 57-121	c
Q8N165 0-40	c
A0A0B4J2F2 19-112	c
Q8N165 40-74	c
Q9UPZ9 0-29	c
Q9UPZ9 29-49	c
Q9UPZ9 49-104	c
Q9UQ07 0-35	c
P31152 100-125	c
P31152 18-100	c
Q9UQ07 35-104	c
Q8TDX7 29-81	c
Q8TDX7 81-119	c
P31749 144-193	c
P31749 193-251	c
Q01973 464-508	c
Q01973 508-567	c
Q6IQ55 16-72	c
Q16288 529-629	c
Q01974 463-530	c
Q01974 530-565	c
P31751 145-199	c
P31751 199-251	c
O75116 90-187	c
Q8N2I9 27-85	c
Q9NQU5 406-490	c
Q8N2I9 85-113	c
Q02156 402-455	c
Q02156 455-496	c
Q9UQ88 417-464	c
Q9UQ88 464-533	c
Q16512 609-666	c
Q16512 666-716	c
Q9UQB9 35-75	c
Q16513 651-710	c
Q16513 710-758	c
Q9UQB9 75-95	c
Q9UQB9 95-129	c
Q16539 101-126	c
Q16539 16-80	c
Q9UQM7 15-44	c
Q16539 80-101	c
Q9UQM7 44-113	c
Q16566 44-77	c
Q16566 77-128	c
Q8TEA7 0-18	c
Q8TEA7 18-92	c
Q16584 115-144	c
Q16584 144-213	c
P32298 181-288	c
Q9NR20 165-210	c
Q16620 529-629	c
Q9Y243 140-195	c
Q9Y243 195-235	c
Q9NR20 84-165	c
Q16644 30-90	c
Q16644 90-113	c
Q02750 120-152	c
Q02750 59-98	c
Q02750 98-120	c
Q16659 100-128	c
Q16659 15-84	c
Q8N4C8 100-132	c
Q8N4C8 17-50	c
Q8N4C8 50-71	c
Q16659 84-100	c
Q8N4C8 71-100	c
O75385 15-47	c
Q16671 202-230	c
Q16671 230-275	c
O75385 47-102	c
Q99558 397-430	c
Q99558 430-448	c
Q99558 448-469	c
Q02763 815-857	c
Q02763 857-935	c
Q9Y4K4 49-68	c
Q02779 125-197	c
Q99570 104-121	c
Q9Y4K4 68-103	c
Q16816 15-51	c
Q99570 27-54	c
Q02779 91-125	c
Q16816 51-113	c
Q99570 54-104	c
Q02846 546-598	c
Q02846 598-649	c
Q9Y2H1 151-189	c
Q99640 111-141	c
Q99640 141-163	c
Q99640 163-209	c
Q9Y2H1 85-151	c
Q8N568 389-453	c
Q9NRH2 15-62	c
Q8N568 453-479	c
Q9NRH2 62-122	c
P33981 516-555	c
P33981 555-626	c
P34925 321-420	c
Q16832 554-582	c
Q16832 600-666	c
Q8N5S9 121-168	c
P34947 176-233	c
P34947 233-272	c
Q8N5S9 187-251	c
Q9NRM7 667-699	c
Q9NRM7 699-727	c
Q9NRM7 727-767	c
Q9Y2H9 367-403	c
Q9Y2H9 403-473	c
Q9NRP7 0-16	c
Q9NRP7 16-35	c
Q9NRP7 35-65	c
Q9NRP7 65-103	c
Q99683 669-727	c
Q99683 727-779	c
Q8TF76 485-513	c
Q8TF76 513-565	c
Q9Y2K2 58-97	c
Q9Y2K2 97-171	c
Q8WTQ7 185-238	c
Q8WTQ7 238-292	c
O75460 562-600	c
O75460 600-664	c
Q8WU08 17-59	c
Q8WU08 59-77	c
Q8WU08 77-109	c
Q9Y2U5 351-387	c
Q9Y2U5 387-405	c
Q9Y2U5 405-447	c
Q6VAB6 655-694	c
Q6VAB6 694-762	c
O75582 41-85	c
O75582 416-474	c
O75582 474-508	c
Q99759 358-393	c
O75582 85-140	c
Q99759 393-411	c
Q99759 411-452	c
Q04759 373-413	c
Q04759 413-467	c
Q2M2I8 32-119	c
O75676 26-69	c
O75676 401-493	c
Q04771 186-331	c
O75676 69-94	c
O75676 94-144	c
Q9NSY0 16-54	c
Q04912 1072-1131	c
Q04912 1131-1169	c
Q9NSY0 54-71	c
Q9NSY0 71-93	c
Q9NSY0 93-131	c
Q8N752 15-47	c
Q05397 412-482	c
Q05397 482-507	c
O75716 15-70	c
Q9NSY1 35-139	c
Q8N752 47-100	c
O75716 70-107	c
Q6XUX3 650-729	c
Q99986 17-51	c
Q99986 51-87	c
Q99986 87-160	c
Q05513 246-281	c
Q05513 281-303	c
Q05513 303-340	c
Q9Y3S1 170-226	c
Q9Y3S1 226-270	c
O75914 253-347	c
O75914 347-382	c
P10398 300-338	c
P10398 338-356	c
P10398 356-390	c
Q9Y3S1 270-300	c
Q05655 343-382	c
Q05655 382-436	c
Q9BQI3 158-197	c
Q9BQI3 197-233	c
Q9Y463 172-216	c
Q6ZMQ8 118-178	c
Q6ZMQ8 178-210	c
Q9BQI3 373-394	c
Q9Y463 86-172	c
Q05823 354-394	c
Q05823 394-416	c
Q05823 416-444	c
P35590 830-871	c
P35590 871-929	c
Q06187 393-430	c
Q06187 430-498	c
Q8WXR4 100-132	c
Q8WXR4 15-56	c
Q9NWZ3 190-214	c
Q9NWZ3 214-284	c
Q8WXR4 56-100	c
O75962 2791-2840	c
O75962 2840-2891	c
P10721 579-679	c
P35626 189-231	c
P35626 231-287	c
Q06418 510-611	c
P27361 26-142	c
P11309 102-130	c
P11309 32-69	c
Q07002 134-190	c
Q07002 190-248	c
P11309 69-102	c
P11362 461-530	c
P11362 530-573	c
Q9Y4K4 15-49	c
Q32MK0 495-544	c
Q32MK0 544-615	c
Q9NY57 17-59	c
P11801 142-182	c
O76039 15-57	c
Q9NY57 59-109	c
P35916 835-898	c
P35916 898-939	c
P11801 78-142	c
O76039 57-111	c
Q07912 116-213	c
Q92519 109-170	c
Q38SD2 1232-1272	c
Q38SD2 1299-1342	c
P11802 0-48	c
Q92519 59-109	c
Q6ZN16 642-681	c
Q6ZN16 681-699	c
Q6ZN16 699-749	c
P11802 48-116	c
Q9Y572 19-50	c
P35968 824-887	c
Q9NYL2 0-37	c
O94768 24-64	c
P35968 887-928	c
O94768 64-131	c
Q9Y572 50-90	c
Q9Y572 90-115	c
Q9NYL2 37-90	c
P36507 124-157	c
P36507 63-124	c
P36888 600-702	c
O94804 15-65	c
P36894 224-262	c
P36894 262-357	c
O94804 65-84	c
O94804 84-128	c
P36896 186-330	c
Q92630 201-253	c
Q92630 253-286	c
Q92630 286-312	c
O94806 568-675	c
P12931 260-316	c
P12931 316-344	c
P36897 206-328	c
P37023 182-302	c
Q08345 601-628	c
P37173 239-308	c
Q08345 648-736	c
Q9BUB5 25-124	c
Q08881 354-391	c
Q08881 391-461	c
Q8NB16 193-231	c
Q8NB16 231-256	c
Q8NB16 256-286	c
O94921 126-183	c
O94921 183-232	c
Q09013 107-157	c
P14616 1037-1068	c
Q09013 69-107	c
Q92772 0-53	c
P41240 186-223	c
P41240 223-241	c
P41240 241-290	c
Q92772 53-83	c
P41279 143-168	c
P41279 168-207	c
Q9BWU1 19-53	c
P14616 969-1037	c
Q9BWU1 53-107	c
P41743 248-283	c
P41743 283-342	c
Q8NCB2 16-68	c
Q8NCB2 68-122	c
P42679 225-263	c
P15056 447-485	c
P15056 485-552	c
Q9NYV4 715-808	c
P42679 263-281	c
P42679 281-331	c
P42680 360-398	c
P42680 398-468	c
Q9NYY3 113-134	c
Q9NYY3 134-162	c
P42681 261-299	c
P42681 299-369	c
Q9NYY3 64-113	c
P42684 278-317	c
P42684 317-338	c
P42684 338-370	c
P42685 224-314	c
Q9BXA6 0-16	c
Q9BXA6 16-44	c
Q9NZJ5 584-623	c
Q9NZJ5 623-658	c
Q9BXA6 44-89	c
Q9BXA6 89-111	c
Q9BXA7 0-16	c
Q12851 15-45	c
Q9BXA7 16-59	c
Q12851 45-67	c
Q12851 67-93	c
Q9BXA7 59-112	c
Q12852 115-152	c
Q12852 152-215	c
P15735 19-54	c
Q6ZWH5 511-550	c
Q6ZWH5 550-569	c
P15735 54-116	c
Q6ZWH5 569-627	c
P16066 543-615	c
Q92918 15-65	c
Q92918 65-94	c
Q9BXM7 152-173	c
Q9BXM7 213-282	c
P16234 583-646	c
P16234 646-683	c
Q12866 577-679	c
O95382 637-695	c
O95382 695-750	c
P43250 176-287	c
P43403 324-370	c
P43403 370-388	c
P43403 388-422	c
P43405 357-404	c
P43405 404-456	c
Q9BXU1 731-760	c
Q9BXU1 760-783	c
Q9BXU1 783-830	c
P45983 103-127	c
P45983 17-54	c
Q504Y2 126-168	c
P45983 54-73	c
Q504Y2 187-233	c
P45983 73-103	c
P16591 553-592	c
P16591 592-613	c
P16591 613-645	c
P45984 103-127	c
P45984 18-54	c
P45984 54-103	c
O95747 16-101	c
P45985 133-154	c
P45985 154-186	c
Q76MJ5 511-549	c
Q76MJ5 549-616	c
P45985 92-133	c
Q8NE28 22-90	c
Q8NE28 90-115	c
Q52WX2 51-94	c
Q52WX2 94-137	c
Q8NE63 0-16	c
Q8NE63 16-42	c
Q7KZI7 44-170	c
Q8NE63 42-71	c
Q8NE63 71-100	c
Q96BR1 155-219	c
Q96BR1 219-262	c
O95819 17-50	c
O95819 50-71	c
Q13043 21-77	c
O95819 71-132	c
O95835 704-736	c
Q13043 77-113	c
O95835 736-764	c
O95835 764-804	c
Q7L7X3 16-56	c
Q9P0L2 53-177	c
Q7L7X3 56-78	c
Q7L7X3 78-131	c
P46734 116-148	c
Q56UN5 1057-1091	c
Q56UN5 1091-1110	c
Q56UN5 1110-1162	c
Q9P1W9 101-126	c
O96013 323-349	c
O96013 349-418	c
Q9P1W9 21-63	c
Q8NER5 174-279	c
Q9P1W9 63-101	c
Q96C45 0-52	c
Q9BYP7 136-178	c
O96017 218-253	c
O96017 253-310	c
Q9BYP7 178-252	c
Q96C45 52-78	c
Q9BYT3 110-147	c
Q9BYT3 147-201	c
Q7RTN6 102-124	c
Q7RTN6 124-150	c
P00519 232-292	c
P00519 292-324	c
Q13131 21-92	c
Q7RTN6 61-102	c
Q13131 92-114	c
Q8NEV1 68-132	c
Q8NEV4 0-50	c
P00533 702-774	c
P00533 774-798	c
Q8NEV4 50-95	c
Q8NEV4 95-126	c
Q13153 239-334	c
Q13153 334-369	c
O00141 155-198	c
P00540 121-151	c
O00141 93-155	c
Q13163 156-218	c
Q13163 218-266	c
P00540 49-87	c
P00540 87-121	c
Q8NFD2 15-51	c
Q13164 111-132	c
Q13164 132-158	c
Q9HC98 92-130	c
Q8NFD2 51-70	c
Q8NFD2 70-101	c
Q13164 44-111	c
O00238 194-232	c
O00238 232-327	c
Q13177 215-301	c
Q13177 301-348	c
Q59H18 453-490	c
Q59H18 490-562	c
P48729 15-47	c
Q13188 21-76	c
Q7Z2Y5 124-150	c
Q13188 76-108	c
Q7Z2Y5 16-60	c
P48729 47-100	c
P48730 0-15	c
P48730 15-39	c
Q7Z2Y5 83-124	c
P48730 39-92	c
O00311 43-86	c
O00311 86-137	c
Q8NG66 21-62	c
Q8NG66 62-134	c
P49137 113-133	c
P49137 40-113	c
Q9P286 425-478	c
Q9BZL6 542-650	c
Q9P286 478-548	c
Q13233 1239-1274	c
Q13233 1274-1293	c
Q13233 1293-1326	c
Q9P289 18-52	c
O00444 0-16	c
P49336 19-50	c
Q13237 451-539	c
O00444 16-44	c
Q9P289 52-70	c
O00444 44-64	c
O00444 64-92	c
Q96GD4 109-130	c
Q96GD4 130-163	c
Q9P289 70-115	c
P49336 50-107	c
P49674 0-15	c
P49674 15-39	c
Q96GD4 71-109	c
P49674 39-92	c
O00506 15-66	c
O00506 66-98	c
Q96GX5 26-88	c
Q13308 787-831	c
Q13308 831-849	c
Q13308 849-883	c
P49759 139-226	c
P49759 226-271	c
Q9C098 350-402	c
Q9C098 402-441	c
Q96GX5 88-119	c
P49760 139-224	c
P49760 224-254	c
P49761 281-364	c
P49761 364-395	c
P17252 333-386	c
P17252 386-439	c
P49840 115-190	c
P49840 190-219	c
P49841 127-152	c
Q9P2K8 265-315	c
Q9P2K8 315-341	c
Q9P2K8 341-379	c
P49841 52-127	c
P17612 42-96	c
P17612 96-130	c
Q9P2K8 581-620	c
Q9P2K8 620-657	c
Q5JZY3 635-700	c
Q5JZY3 700-749	c
P50613 15-61	c
O14578 131-158	c
P50613 61-120	c
P50750 17-49	c
O14578 158-197	c
[truncated: 1,108 more rows]
