# Supplementary material for: Zero-shot segmentation using embeddings from a protein language model identifies functional regions in the human proteome
Source: PLoS Comput Biol. 2025 Nov 11;21(11):e1012929. doi: 10.1371/journal.pcbi.1012929 (PMC12617893; doi:10.1371/journal.pcbi.1012929)
Supplement: S4 Table — Identifiers are UniProt IDs, boundaries use zero-based indexing and labels include “Annotated” (only includes protein segments that overlap with Mitochondrion Related cluster in the UMAP, Fig 6A) and “10” (corresponding to Leiden cluster number 10, labelled as “Mitochondrion Related” in cyan in Fig 6). These segments have not been corrected for over-segmentation, meaning there can be multiple segments from the same proteins (UniProt IDs are non-unique). (TSV) [file pcbi.1012929.s004.tsv]

KEY	leiden
Q96CM3 0-41	Annotated
Q13011 0-33	Annotated
Q9BTZ2 0-27	Annotated
O76031 0-65	Annotated
Q9NVA1 0-15	Annotated
Q4U2R6 0-25	Annotated
Q9NVA1 15-91	Annotated
P24539 0-34	Annotated
P31040 0-31	Annotated
Q9H3J6 0-44	Annotated
Q00059 0-45	Annotated
O15091 0-16	Annotated
Q9H3K2 0-44	Annotated
Q9BYZ2 15-49	Annotated
Q86Y79 0-30	Annotated
Q8TB37 0-38	Annotated
Q9H903 0-38	Annotated
P19099 0-40	Annotated
Q9NZJ6 55-85	Annotated
Q969S9 0-41	Annotated
Q9H3L0 0-31	Annotated
P49448 0-15	Annotated
P49448 15-50	Annotated
Q9BYV1 0-41	Annotated
Q9P2R7 16-50	Annotated
Q9BYV7 0-50	Annotated
Q9H3H1 0-22	Annotated
Q9BQ69 0-15	Annotated
Q8TB22 0-23	Annotated
Q9BU61 0-33	Annotated
Q9BQ69 15-82	Annotated
P30837 0-18	Annotated
P46199 0-19	Annotated
Q9NS18 0-40	Annotated
O60313 0-15	Annotated
P46199 19-70	Annotated
O60313 15-115	Annotated
Q86SX6 0-39	Annotated
Q9UQ90 0-15	Annotated
P49419 0-26	Annotated
Q9UQ90 15-39	Annotated
P24752 0-40	Annotated
Q9P2R7 0-16	Annotated
P05165 0-24	Annotated
P05165 24-64	Annotated
O75489 0-36	Annotated
Q96DB5 0-15	Annotated
Q96DB5 15-50	Annotated
Q5T1C6 0-32	Annotated
P05166 0-30	Annotated
Q9HD23 0-20	Annotated
Q9HD23 20-84	Annotated
Q13405 0-24	Annotated
O75127 0-43	Annotated
Q9UFN0 0-18	Annotated
Q5VUM1 0-32	Annotated
Q9BQ95 0-16	Annotated
Q9BQ95 16-47	Annotated
Q9UG56 0-79	Annotated
Q96ND0 0-15	Annotated
Q96Q11 0-29	Annotated
Q96ND0 15-96	Annotated
Q9UII2 0-23	Annotated
Q8WWV3 0-30	Annotated
Q9UQ90 39-61	Annotated
Q6PKH6 0-28	Annotated
Q9UQ90 61-106	Annotated
P51398 0-16	Annotated
P42126 0-36	Annotated
Q86XE3 0-64	Annotated
Q7Z7F7 0-39	Annotated
Q16740 0-55	Annotated
Q9UDR5 0-21	Annotated
P10109 0-15	Annotated
E5RQL4 0-15	Annotated
P10109 15-66	Annotated
Q9H5Q4 0-17	Annotated
Q9H5Q4 17-61	Annotated
Q32NB8 0-48	Annotated
Q86XE5 0-32	Annotated
Q96DC8 0-46	Annotated
Q8N3J5 0-49	Annotated
Q13825 0-15	Annotated
Q13825 15-64	Annotated
Q86UY8 0-51	Annotated
Q9NRX2 0-24	Annotated
Q9BYC8 0-15	Annotated
Q9HD33 0-17	Annotated
Q9BYC9 0-15	Annotated
Q9HD33 17-62	Annotated
Q9BYD1 0-16	Annotated
Q9HD34 0-16	Annotated
P31327 0-15	Annotated
P12694 0-44	Annotated
Q6PML9 0-26	Annotated
Q32P41 0-17	Annotated
Q9BYD2 0-51	Annotated
Q32P41 17-56	Annotated
Q6PML9 26-64	Annotated
Q9BYC8 15-31	Annotated
O43414 100-142	Annotated
P31327 15-35	Annotated
Q9P2J9 0-64	Annotated
Q08AH1 0-30	Annotated
Q8N0X4 0-41	Annotated
Q08AH3 0-23	Annotated
Q9BYC2 0-37	Annotated
Q7L8L6 0-16	Annotated
Q5BKU9 0-16	Annotated
Q7L8L6 16-71	Annotated
Q5BKU9 16-83	Annotated
Q96GJ1 0-72	Annotated
O43414 77-100	Annotated
Q96GK7 0-27	Annotated
Q9H0N5 0-27	Annotated
P55809 0-38	Annotated
P53597 0-38	Annotated
Q96D53 0-44	Annotated
Q9BYD6 0-43	Annotated
Q9H2K0 0-57	Annotated
Q9BSE5 0-43	Annotated
P28330 0-28	Annotated
Q5TC12 0-15	Annotated
Q5TC12 15-50	Annotated
Q9BSF4 0-25	Annotated
Q96E29 0-37	Annotated
Q9BYD3 0-19	Annotated
P49675 0-70	Annotated
Q92552 0-27	Annotated
Q8NFV4 0-43	Annotated
Q8IWW8 0-16	Annotated
Q9Y697 0-25	Annotated
P0DPI2 0-44	Annotated
P56181 0-36	Annotated
Q6YP21 0-34	Annotated
A8MSI8 0-15	Annotated
Q8IYQ7 0-56	Annotated
O14561 0-16	Annotated
O14561 16-65	Annotated
O00217 0-25	Annotated
Q96A26 0-37	Annotated
Q9NQZ5 18-82	Annotated
Q9BSH4 0-18	Annotated
Q9BSH4 18-56	Annotated
Q6PI48 0-46	Annotated
Q9NQZ5 0-18	Annotated
Q5JPH6 0-36	Annotated
Q49AM1 0-33	Annotated
A3KMH1 18-42	Annotated
P11498 0-36	Annotated
Q9H2U2 0-33	Annotated
Q9H6R3 0-15	Annotated
Q9HC36 0-31	Annotated
Q9Y4W6 0-34	Annotated
Q9UHN1 16-68	Annotated
Q53S33 0-20	Annotated
Q9NNW7 0-38	Annotated
Q9Y4W6 34-67	Annotated
Q9NX00 20-52	Annotated
Q6P1Q0 0-46	Annotated
P55084 0-50	Annotated
Q8TB92 0-18	Annotated
Q5SWH9 0-95	Annotated
O75570 0-62	Annotated
Q15526 0-60	Annotated
Q8TB92 18-77	Annotated
A3KMH1 0-18	Annotated
Q96EY8 0-32	Annotated
Q9NX36 0-40	Annotated
O14521 0-64	Annotated
O00330 0-53	Annotated
Q96RP9 0-19	Annotated
O43464 0-30	Annotated
Q96EY1 0-37	Annotated
Q96EY1 37-90	Annotated
P51553 0-35	Annotated
Q8IWU9 0-16	Annotated
Q9H7Z7 0-19	Annotated
Q9H7Z7 19-57	Annotated
P49590 0-34	Annotated
Q969Y2 0-34	Annotated
Q5ST30 0-36	Annotated
Q96MF6 0-43	Annotated
P23786 0-31	Annotated
Q96EY7 0-37	Annotated
Q96MF6 43-70	Annotated
P45954 16-50	Annotated
Q9UI32 0-15	Annotated
Q9NX14 0-26	Annotated
Q9NX14 26-47	Annotated
Q969Z0 0-38	Annotated
Q9NX18 0-34	Annotated
P15538 0-41	Annotated
P45954 0-16	Annotated
Q9NX20 0-31	Annotated
Q9H300 0-52	Annotated
Q9NNZ3 0-31	Annotated
Q9NZE8 15-46	10.0
Q6IN84 0-20	Annotated
O75439 0-15	Annotated
P48735 0-36	Annotated
Q6P1L8 0-30	Annotated
O75439 15-57	Annotated
Q5T6X4 0-19	Annotated
Q5T6X4 19-42	Annotated
A6NFY7 0-15	Annotated
P26440 0-31	Annotated
Q9BX68 0-29	Annotated
Q9NTX5 0-35	Annotated
Q6IPR1 0-15	Annotated
Q8NE86 0-16	Annotated
Q8NE86 16-66	Annotated
Q9H825 0-20	Annotated
Q9NUJ1 0-24	Annotated
O43488 0-36	Annotated
Q10713 0-32	Annotated
P30038 0-21	Annotated
Q13423 0-44	Annotated
Q9NUJ1 24-50	Annotated
O15442 0-37	Annotated
Q7Z4H3 0-16	Annotated
Q8N2H3 0-34	Annotated
Q9NQH7 0-31	Annotated
Q7Z7H8 0-27	Annotated
Q8TAA5 17-38	Annotated
Q9NXH9 0-24	Annotated
Q16595 0-15	Annotated
Q4G0S4 0-17	Annotated
Q4G0S4 17-69	Annotated
A4D1E9 0-15	Annotated
Q16595 15-81	Annotated
O15382 0-26	Annotated
Q96CB9 0-22	Annotated
Q8TAA5 0-17	Annotated
P0C7M7 0-23	Annotated
Q330K2 0-56	Annotated
Q6P2I3 0-20	Annotated
Q9NZB8 0-15	Annotated
Q4G0N4 0-15	Annotated
Q4G0N4 15-67	Annotated
Q9Y6U7 36-59	Annotated
Q9NZB8 381-447	Annotated
Q96KR6 0-59	Annotated
Q14197 0-29	Annotated
Q9H4K7 0-70	Annotated
P22830 0-36	Annotated
Q9H078 22-109	Annotated
Q7L3T8 0-39	Annotated
Q9NUL7 0-22	Annotated
Q6JQN1 605-649	Annotated
P30084 0-26	Annotated
P34897 0-41	Annotated
Q4G0I0 0-40	Annotated
O95299 0-23	Annotated
P30044 0-17	Annotated
P30044 17-52	Annotated
P0C7P0 0-16	Annotated
P30048 0-15	Annotated
P30048 15-60	Annotated
P30049 0-20	Annotated
Q9H078 0-22	Annotated
P48728 0-30	Annotated
Q9H4I9 0-66	Annotated
Q8WWC4 0-17	Annotated
Q6PI78 0-16	Annotated
P05108 0-51	Annotated
Q8WWC4 17-54	Annotated
Q9UI17 0-15	Annotated
Q6PI78 16-54	Annotated
Q9UI17 15-49	Annotated
Q8WWC4 54-94	Annotated
O00116 34-77	Annotated
Q12931 0-19	Annotated
Q12931 19-59	Annotated
P36969 0-26	Annotated
Q9NXA8 0-32	Annotated
Q6JQN1 0-43	Annotated
Q8NI37 0-32	Annotated
Q8N5N7 0-25	Annotated
Q9BVL4 0-43	Annotated
Q8WW59 0-19	Annotated
Q8IYB8 0-46	Annotated
Q9NU23 0-15	Annotated
Q9ULD0 0-34	Annotated
Q8TD30 0-22	Annotated
Q8N5M1 16-37	Annotated
Q6P1X6 0-21	Annotated
Q8NE62 0-40	Annotated
Q9UMS0 0-16	Annotated
Q9UMS0 16-56	Annotated
P43897 0-41	Annotated
P36957 0-18	Annotated
P36957 18-67	Annotated
P20674 0-38	Annotated
Q8N5M1 0-16	Annotated
P14324 0-15	Annotated
Q6UB28 0-36	Annotated
P14324 15-67	Annotated
O00154 0-55	Annotated
Q6UB35 0-27	Annotated
Q9NX00 0-20	Annotated
Q96RR1 0-39	Annotated
Q9H8M1 0-30	Annotated
Q9NUB1 0-20	Annotated
Q9H8M1 30-61	Annotated
O00142 0-15	Annotated
O14874 0-30	Annotated
O00142 15-49	Annotated
Q9NUB1 20-53	Annotated
A8MUP2 0-19	Annotated
P22695 0-15	Annotated
Q96RQ3 0-15	Annotated
Q9HBH1 0-19	Annotated
Q96RQ3 15-35	Annotated
Q9HBH1 19-43	Annotated
P05091 0-15	Annotated
P11177 0-31	Annotated
Q96EH3 0-18	Annotated
Q96EH3 18-59	Annotated
P49247 0-16	Annotated
A0A0B4J2D5 0-17	Annotated
A0A0B4J2D5 17-44	Annotated
Q68CK6 0-23	Annotated
Q5SXM8 0-67	Annotated
Q86X76 0-45	Annotated
P38646 0-43	Annotated
Q86X67 0-23	Annotated
Q8NFF5 37-89	Annotated
P30405 0-28	Annotated
P11182 0-16	Annotated
Q8NFF5 89-111	Annotated
P11182 16-61	Annotated
Q5JRX3 0-28	Annotated
P09622 0-32	Annotated
P52815 0-27	Annotated
P52815 27-60	Annotated
Q16891 0-45	Annotated
L0R8F8 0-15	Annotated
O14832 0-38	Annotated
Q9H845 0-37	Annotated
P23368 0-16	Annotated
Q8IXQ9 0-39	Annotated
Q7Z6M4 0-22	Annotated
Q7Z6M4 22-45	Annotated
P35218 0-40	Annotated
Q86WU2 0-15	Annotated
Q9Y6E7 0-27	Annotated
Q9P0M9 0-30	Annotated
Q9BW91 0-23	Annotated
Q9BW91 23-50	Annotated
P23378 0-51	Annotated
Q86UT6 0-18	Annotated
O95169 0-30	Annotated
Q8IWL3 0-34	Annotated
Q96I23 0-49	Annotated
Q96E52 74-142	Annotated
Q9Y606 0-26	Annotated
O94925 0-35	Annotated
O94925 35-70	Annotated
P14927 0-16	Annotated
Q6NVY1 0-30	Annotated
Q96B77 0-15	Annotated
O60930 0-26	Annotated
Q96B77 15-73	Annotated
O95571 0-22	Annotated
P14735 0-34	Annotated
Q96E52 16-74	Annotated
Q8TAE8 0-24	Annotated
Q96E52 0-16	Annotated
Q9NW81 0-40	Annotated
Q9Y305 0-16	Annotated
Q9BS92 0-21	Annotated
Q96E29 37-67	Annotated
O00746 0-37	Annotated
Q96I51 0-15	Annotated
P40926 0-24	Annotated
Q96I59 0-16	Annotated
Q9BXW7 0-45	Annotated
P11310 0-33	Annotated
Q05932 0-47	Annotated
O75947 0-15	Annotated
Q8N4E7 0-64	Annotated
P35914 0-32	Annotated
Q9NWU5 0-38	Annotated
Q9NYK5 0-24	Annotated
Q04837 0-28	Annotated
O43325 0-23	Annotated
Q9BVV7 0-21	Annotated
Q9BVV7 21-66	Annotated
Q9UK39 15-62	Annotated
P00480 0-27	Annotated
P07954 0-16	Annotated
Q8WVM0 0-15	Annotated
Q7L592 0-27	Annotated
P07954 16-41	Annotated
Q9NPL8 0-25	Annotated
Q9P0J1 0-71	Annotated
Q9NWT8 0-15	Annotated
Q96JX3 0-32	Annotated
Q9NWT8 15-50	Annotated
Q9NWT8 50-124	Annotated
Q9NWU1 0-41	Annotated
Q8IVS2 0-20	Annotated
Q9BRT2 0-15	Annotated
Q9UK39 0-15	Annotated
Q8IVS8 0-33	Annotated
Q96HP4 0-39	Annotated
Q96ER9 0-36	Annotated
Q8IXM3 0-16	Annotated
O95202 0-33	Annotated
P23434 0-16	Annotated
Q99807 0-48	Annotated
Q8TCS8 0-34	Annotated
Q53FZ2 0-28	Annotated
Q2VYF4 0-16	Annotated
Q9Y2Z4 0-31	Annotated
Q2VYF4 16-84	Annotated
Q8WV60 0-45	Annotated
Q6NUN0 0-20	Annotated
Q5T653 0-15	Annotated
Q9Y6M9 0-15	Annotated
Q5T653 15-59	Annotated
Q9Y2Z9 0-34	Annotated
O60888 22-44	Annotated
Q92665 0-32	Annotated
Q6P161 0-34	Annotated
Q9Y6N1 47-94	Annotated
Q99798 0-29	Annotated
P00505 0-28	Annotated
O43181 0-43	Annotated
Q92665 32-67	Annotated
Q8N490 0-41	Annotated
Q8N465 0-44	Annotated
O95202 33-115	Annotated
P13804 0-17	Annotated
Q96PE7 0-42	Annotated
P80404 0-27	Annotated
Q9Y2Z2 0-36	Annotated
Q86U90 0-16	Annotated
Q86U90 16-43	Annotated
Q9UJ68 0-22	Annotated
P82650 0-15	Annotated
P54868 0-52	Annotated
Q07021 19-64	Annotated
Q9Y3B8 0-36	Annotated
P54886 0-69	Annotated
A6NNL5 0-17	Annotated
Q8N4Q0 0-18	Annotated
Q16134 0-34	Annotated
Q96A35 0-15	Annotated
Q96TA2 143-206	Annotated
Q8WV93 19-41	Annotated
Q9UJZ1 0-34	Annotated
P43155 0-27	Annotated
Q96IL0 0-15	Annotated
Q96IL0 15-37	Annotated
Q8TCC3 0-33	Annotated
Q96IL0 37-54	Annotated
Q12849 80-113	Annotated
Q8NCN5 0-42	Annotated
Q5U5X0 0-15	Annotated
Q86YH6 0-15	Annotated
P83111 0-55	Annotated
Q86YH6 15-42	Annotated
Q07021 0-19	Annotated
Q9UGM6 0-35	Annotated
Q9NWS8 0-54	Annotated
Q8WV93 0-19	Annotated
Q96EL2 0-34	Annotated
O43766 0-26	Annotated
O75380 0-28	Annotated
Q9NWS8 54-143	Annotated
Q3SY69 0-16	Annotated
Q9HB07 0-24	Annotated
Q16795 0-35	Annotated
Q9NTG7 0-15	Annotated
Q9H1K1 0-32	Annotated
Q9NTG7 58-88	Annotated
Q9NWR8 0-33	Annotated
O75390 0-23	Annotated
Q9NTG7 88-118	Annotated
Q9Y3D9 0-15	Annotated
Q9BQP7 0-32	Annotated
O95178 0-32	Annotated
Q9P0P8 0-30	Annotated
Q9P0P8 30-101	Annotated
Q6P087 0-25	Annotated
P29803 0-20	Annotated
P04181 0-18	Annotated
P49821 0-19	Annotated
Q9Y3E2 0-20	Annotated
Q6P087 25-56	Annotated
P36776 0-21	Annotated
Q99757 0-15	Annotated
Q99757 15-60	Annotated
Q9NRK6 21-46	Annotated
P36776 21-69	Annotated
Q96KJ9 0-34	Annotated
P04179 0-22	Annotated
P09001 0-39	Annotated
O75879 0-19	Annotated
Q12849 0-15	Annotated
O75879 19-62	Annotated
A6NEC2 0-44	Annotated
Q12849 15-60	Annotated
Q9Y3D2 0-39	Annotated
P36551 0-18	Annotated
Q9Y3D3 0-16	Annotated
Q9UL12 0-26	Annotated
Q12849 60-80	Annotated
P36551 42-75	Annotated
Q5SQH8 0-18	Annotated
P82909 0-15	Annotated
P82914 0-16	Annotated
Q16775 0-28	Annotated
P82914 16-52	Annotated
Q99797 0-35	Annotated
P82921 0-15	Annotated
O75880 0-93	Annotated
Q99766 0-23	Annotated
Q16775 28-48	Annotated
Q9HAV7 0-28	Annotated
Q5HYK3 0-48	Annotated
O43716 0-17	Annotated
Q9Y375 0-35	Annotated
P82650 15-53	Annotated
P50440 0-65	Annotated
P25705 16-49	Annotated
Q96I99 0-34	Annotated
P82663 0-18	Annotated
Q9NRK6 79-152	Annotated
P82664 0-15	Annotated
P82664 15-50	Annotated
O75027 0-17	Annotated
P82673 17-42	Annotated
O75027 17-50	Annotated
P82675 0-88	Annotated
Q8N1Q8 0-37	Annotated
Q6DKK2 0-27	Annotated
Q9Y2D0 0-36	Annotated
Q96QE5 0-34	Annotated
Q6DKK2 27-67	Annotated
Q9Y3A0 0-44	Annotated
P22557 0-15	Annotated
P22557 15-33	Annotated
Q96H96 0-52	Annotated
Q13268 0-18	Annotated
Q12887 0-61	Annotated
P22570 0-18	Annotated
O43824 18-39	Annotated
P22570 18-40	Annotated
O43824 39-67	Annotated
P10606 0-27	Annotated
Q9Y2Q9 0-27	Annotated
P10515 45-83	Annotated
O43272 0-21	Annotated
P33316 22-68	Annotated
Q5TEU4 18-43	Annotated
O43819 0-75	Annotated
O75027 50-95	Annotated
Q16822 0-23	Annotated
Q9Y399 0-42	Annotated
Q9H4B0 0-36	Annotated
P25705 0-16	Annotated
Q9NVH6 0-15	Annotated
Q5TEU4 0-18	Annotated
Q9NVH6 15-43	Annotated
P31937 0-38	Annotated
O15235 0-29	Annotated
Q96GW9 0-17	Annotated
Q96GW9 17-44	Annotated
Q7L0Y3 0-40	Annotated
Q9Y5R4 0-36	Annotated
Q86WA6 0-36	Annotated
P13073 0-16	Annotated
P36542 0-22	Annotated
P50213 0-24	Annotated
Q8TCT1 0-26	Annotated
P13995 0-34	Annotated
P13196 0-27	Annotated
P10515 0-45	Annotated
Q9Y2S7 0-49	Annotated
Q9HCC0 0-20	Annotated
Q9BXM7 0-24	Annotated
Q9NQ50 0-50	Annotated
P31930 0-33	Annotated
Q9Y6G3 0-15	Annotated
Q9Y6G3 15-34	Annotated
Q9BXM7 24-58	Annotated
Q16854 0-37	Annotated
Q6P461 0-28	Annotated
Q9H9P8 0-48	Annotated
Q8IYU8 0-33	Annotated
A0PJW6 0-43	Annotated
A6NC05 0-29	Annotated
Q9BXM7 58-111	Annotated
P54098 0-42	Annotated
O43837 0-48	Annotated
Q9NVV4 0-24	Annotated
P51687 0-15	Annotated
O43847 0-49	Annotated
P51687 15-53	Annotated
Q9Y2R5 0-15	Annotated
Q9Y2R9 0-34	Annotated
Q6P587 0-15	Annotated
P56556 0-16	Annotated
O60783 0-25	Annotated
Q7KZN9 0-42	Annotated
Q9UKU7 0-25	Annotated
Q3ZCQ8 0-24	Annotated
Q9BV79 21-42	Annotated
P49748 0-46	Annotated
Q9NSE4 0-43	Annotated
A6NK44 0-33	Annotated
Q99643 0-28	Annotated
P42704 0-56	Annotated
Q14154 0-22	Annotated
Q8WUR7 0-28	Annotated
Q5EBM0 0-32	Annotated
Q9H7H0 0-29	Annotated
P00390 0-22	Annotated
P00390 22-64	Annotated
Q9NP92 0-17	Annotated
Q9UJA2 29-70	Annotated
Q9GZT6 0-36	Annotated
Q9BZE1 0-27	Annotated
P06576 0-16	Annotated
Q9GZT8 0-27	Annotated
P06576 16-60	Annotated
Q02218 0-40	Annotated
Q9UJA2 0-29	Annotated
P49753 0-63	Annotated
P00367 0-15	Annotated
P00367 15-50	Annotated
Q5T2R2 0-15	Annotated
Q5T2R2 15-43	Annotated
P23434 16-47	Annotated
Q9NPB1 0-34	Annotated
Q8NCW5 0-16	Annotated
Q8NCW5 16-51	Annotated
Q9BV79 0-21	Annotated
P28331 0-30	Annotated
P18859 0-33	Annotated
Q16836 0-25	Annotated
P40939 0-25	Annotated
P51649 0-43	Annotated
Q13472 0-29	Annotated
Q8IZ73 0-28	Annotated
O43615 0-16	10.0
P0C7P4 38-85	10.0
Q9Y6N1 19-47	10.0
P0C7P4 15-38	10.0
Q9Y6N1 0-19	10.0
P49406 0-42	10.0
Q9NYY8 0-23	10.0
P82933 0-26	10.0
Q9UHN1 0-16	10.0
Q9BT17 0-15	10.0
Q5T440 0-47	Annotated
Q8N8Q8 16-51	10.0
Q9BRJ2 0-36	10.0
P82933 26-53	10.0
P0C7P4 0-15	10.0
P82673 0-17	10.0
Q9Y3D5 0-55	10.0
O43615 16-51	10.0
O75600 0-21	Annotated
Q96HJ9 0-19	Annotated
Q96E11 0-16	Annotated
Q96E11 16-55	Annotated
Q9NYY8 23-51	10.0
P0C7V9 0-33	10.0
Q15031 0-40	10.0
Q15120 0-15	10.0
Q9BW92 0-19	10.0
Q3MIX3 0-64	10.0
Q8N8Q8 0-16	10.0
Q9NYY8 51-93	10.0
Q9BVS5 0-44	10.0
P82912 0-38	10.0
P0CG22 0-29	10.0
Q9Y3B7 0-17	10.0
Q9NYY8 93-114	10.0
P86397 0-32	10.0
Q9NVS2 0-33	Annotated
Q6ZS92 18-59	10.0
Q9Y6N5 0-43	10.0
Q5VUE5 0-42	10.0
Q9NVS9 0-32	Annotated
Q9H2W6 0-43	10.0
Q9H0U6 0-24	10.0
Q9GZT3 0-15	10.0
Q9BYC8 31-78	10.0
Q7Z695 0-54	10.0
Q6GMV3 0-24	10.0
Q8IZJ6 0-51	10.0
O95363 24-48	10.0
Q96EL3 0-15	10.0
O95363 0-24	10.0
Q9P0J6 0-63	10.0
Q16654 0-15	10.0
Q16798 0-31	10.0
Q9NZE8 0-15	10.0
Q96HY7 0-22	10.0
O75616 0-44	Annotated
Q9HA77 0-38	10.0
Q8N983 0-23	10.0
Q96DP5 0-25	10.0
Q96DP5 25-44	10.0
Q14CZ7 0-69	10.0
Q9NZE8 46-93	10.0
A6NJ78 0-33	10.0
O15528 0-39	10.0
O43824 0-18	10.0
Q53R41 0-31	10.0
Q02318 0-26	Annotated
O00411 0-18	Annotated
Q07973 0-19	Annotated
Q9H6R3 15-53	Annotated
Q8N442 0-15	Annotated
Q6P4F2 0-20	Annotated
Q8N442 15-46	Annotated
Q6P4F2 20-66	Annotated
O00411 18-55	Annotated
Q02318 26-55	Annotated
Q07973 19-60	Annotated
P07203 0-15	Annotated
Q9UIF7 0-15	Annotated
Q4J6C6 0-16	Annotated
Q96SZ6 0-36	Annotated
Q4J6C6 16-72	Annotated
Q02252 0-15	Annotated
Q02252 15-36	Annotated
P48047 0-29	Annotated
Q9NP80 0-15	Annotated
Q9HAC7 0-39	Annotated
Q9NP80 15-56	Annotated
Q02338 0-43	Annotated
Q9NP80 56-82	Annotated
Q9BQ48 0-44	Annotated
Q9NP80 82-100	Annotated
Q9NP81 0-33	Annotated
Q5T2R2 43-91	Annotated
P08574 0-59	Annotated
Q8NC60 15-47	Annotated
O75323 0-23	Annotated
Q86U28 0-36	Annotated
Q9BQ52 0-24	Annotated
O75323 23-41	Annotated
Q96AQ8 131-163	Annotated
Q15119 0-15	Annotated
Q96AQ8 65-131	Annotated
Q96DV4 0-24	Annotated
Q9BPW8 0-33	Annotated
O75306 0-29	Annotated
Q8N3R3 0-24	Annotated
Q8N3Z3 0-15	Annotated
Q8N3Z3 15-36	Annotated
P41250 0-15	Annotated
Q8NC60 0-15	Annotated
Q9BYT8 0-34	Annotated
Q15118 0-23	Annotated
P41250 15-54	Annotated
Q9H9J2 0-29	Annotated
Q8IVH4 18-67	Annotated
Q8N159 0-15	Annotated
Q9UI43 0-24	Annotated
Q9BYN8 0-24	Annotated
Q8N159 15-48	Annotated
Q8IVH4 0-18	Annotated
Q86YB7 0-15	Annotated
Q6L8Q7 0-36	Annotated
Q9NR28 0-59	Annotated
P16219 0-21	Annotated
Q99551 0-62	Annotated
Q92947 0-44	Annotated
Q9UF12 0-17	Annotated
Q96GC5 0-46	Annotated
Q9NZJ6 0-22	Annotated
Q4G176 0-39	Annotated
P19404 0-16	Annotated
Q9NZJ6 22-55	Annotated
P19404 16-38	Annotated
P78540 0-20	Annotated
O75208 0-15	Annotated
O75208 15-45	Annotated
Q9BPX6 0-33	Annotated
Q9BUB7 0-33	Annotated
O75251 0-30	Annotated
Q9HA92 0-39	Annotated
P21953 0-29	Annotated
Q15070 0-16	Annotated
Q5JTZ9 0-23	Annotated
Q15070 16-70	Annotated
O75394 0-15	Annotated
Q7Z2W9 0-39	Annotated
P47985 0-27	Annotated
P47985 27-76	Annotated
P21912 0-26	Annotated
P28838 0-23	Annotated
Q8N0U4 0-38	Annotated
Q16718 0-16	Annotated
Q9NUT2 0-53	Annotated
Q8N0U4 38-59	Annotated
Q9BUB7 33-79	Annotated
Q96CU9 0-24	Annotated
Q9NUT2 53-86	Annotated
Q9Y234 0-16	Annotated
Q14296 34-63	Annotated
Q8N0V3 0-41	Annotated
O43678 0-15	Annotated
Q14296 63-79	Annotated
Q96LL9 0-44	Annotated
O43674 0-45	Annotated
Q96AN5 0-43	Annotated
P08559 0-27	Annotated
Q16698 0-25	Annotated
O95831 0-67	Annotated
Q9NPE2 0-35	Annotated
Q96CM8 0-40	Annotated
Q9NRP4 0-15	Annotated
O75521 0-37	Annotated
Q86TS9 0-35	Annotated
O95822 0-25	Annotated
P22033 0-39	Annotated
Q9BUE6 0-17	Annotated
Q9UGC7 0-23	Annotated
P55786 0-44	Annotated
Q9Y676 0-34	Annotated
P53370 0-16	Annotated
P53370 16-45	Annotated
P49411 0-43	Annotated
Q9BYZ2 0-15	Annotated
O15091 16-47	Annotated
Q8NG04 0-27	10.0
Q86TW2 0-21	10.0
Q8N4C9 0-15	10.0
Q7Z695 54-87	10.0
Q7Z4Y8 0-42	10.0
