# Supplementary material for: Zero-shot segmentation using embeddings from a protein language model identifies functional regions in the human proteome
Source: PLoS Comput Biol. 2025 Nov 11;21(11):e1012929. doi: 10.1371/journal.pcbi.1012929 (PMC12617893; doi:10.1371/journal.pcbi.1012929)
Supplement: S5 Table — Identifiers are UniProt IDs and boundaries use zero-based indexing. These segments have been corrected for over-segmentation, meaning “POS” contains a list of start and stop boundaries of each segment for each protein. (TSV) [file pcbi.1012929.s005.tsv]

ID	POS
Q9BYJ9	[[129, 157]]
Q96KR1	[[22, 70]]
O00167	[[65, 162]]
Q9ULX6	[[0, 87]]
P35637	[[0, 160]]
Q92804	[[0, 104]]
Q8IX12	[[0, 42]]
Q9UPR6	[[0, 71]]
Q7Z739	[[133, 161]]
O43823	[[0, 58]]
Q01844	[[0, 131], [155, 213], [235, 266]]
